# Supplementary material for: Reinvent 4: Modern AI–driven generative molecule design
Source: J Cheminform. 2024 Feb 21;16:20. doi: 10.1186/s13321-024-00812-5 (PMC10882833; doi:10.1186/s13321-024-00812-5)
Supplement: Supplementary file 2 — Additional file 2: ZIP archive containing data used in the case study: docking grid, DockStream configuration, SMILES used for transfer learning. [file 13321_2024_812_MOESM2_ESM.zip]

Archive with 6 entries (6 files):
- case_study_files/2xch.pdb
- case_study_files/AID_1798002_actives.smi
- case_study_files/dockstream_rl_direct_uncs.json
- case_study_files/glide_grid_2XCH_nocore.zip
- case_study_files/RL_direct_for_upload.toml
- case_study_files/TL_input_for_upload.toml
