# Supplementary material for: Reinvent 4: Modern AI–driven generative molecule design
Source: J Cheminform. 2024 Feb 21;16:20. doi: 10.1186/s13321-024-00812-5 (PMC10882833; doi:10.1186/s13321-024-00812-5)
Supplement: Supplementary file 2 — Additional file 2: ZIP archive containing data used in the case study: docking grid, DockStream configuration, SMILES used for transfer learning. [file 13321_2024_812_MOESM2_ESM.zip › case_study_files/2xch.pdb]

HEADER    TRANSFERASE                             23-APR-10   2XCH              
TITLE     CRYSTAL STRUCTURE OF PDK1 IN COMPLEX WITH A                           
TITLE    2 PYRAZOLOQUINAZOLINE INHIBITOR                                        
COMPND    MOL_ID: 1;                                                            
COMPND   2 MOLECULE: 3-PHOSPHOINOSITIDE DEPENDENT PROTEIN KINASE 1;             
COMPND   3 CHAIN: A;                                                            
COMPND   4 FRAGMENT: KINASE CATALYTIC DOMAIN, RESIDUES 1-309;                   
COMPND   5 SYNONYM: HPDK1;                                                      
COMPND   6 EC: 2.7.11.1;                                                        
COMPND   7 ENGINEERED: YES                                                      
SOURCE    MOL_ID: 1;                                                            
SOURCE   2 ORGANISM_SCIENTIFIC: HOMO SAPIENS;                                   
SOURCE   3 ORGANISM_COMMON: HUMAN;                                              
SOURCE   4 ORGANISM_TAXID: 9606;                                                
SOURCE   5 EXPRESSION_SYSTEM: SPODOPTERA FRUGIPERDA;                            
SOURCE   6 EXPRESSION_SYSTEM_COMMON: FALL ARMYWORM;                             
SOURCE   7 EXPRESSION_SYSTEM_TAXID: 7108;                                       
SOURCE   8 EXPRESSION_SYSTEM_VECTOR_TYPE: BACULOVIRUS                           
KEYWDS    PI3-KINASE SIGNALLING, TRANSFERASE, SERINE/THREONINE-PROTEIN KINASE,  
KEYWDS   2 ATP-BINDING                                                          
EXPDTA    X-RAY DIFFRACTION                                                     
AUTHOR    M.ANGIOLINI,P.BANFI,E.CASALE,F.CASUSCELLI,C.FIORELLI,M.B.SACCARDO,    
AUTHOR   2 M.SILVAGNI,F.ZUCCOTTO                                                
REVDAT   1   28-JUL-10 2XCH    0                                                
JRNL        AUTH   M.ANGIOLINI,P.BANFI,E.CASALE,F.CASUSCELLI,C.FIORELLI,        
JRNL        AUTH 2 M.B.SACCARDO,M.SILVAGNI,F.ZUCCOTTO                           
JRNL        TITL   STRUCTURE-BASED OPTIMIZATION OF POTENT PDK1 INHIBITORS.      
JRNL        REF    BIOORG.MED.CHEM.LETT.         V.  20  4095 2010              
JRNL        REFN                   ISSN 0960-894X                               
JRNL        PMID   20621725                                                     
JRNL        DOI    10.1016/J.BMCL.2010.05.070                                   
REMARK   2                                                                      
REMARK   2 RESOLUTION.    2.00 ANGSTROMS.                                       
REMARK   3                                                                      
REMARK   3 REFINEMENT.                                                          
REMARK   3   PROGRAM     : REFMAC 5.2.0019                                      
REMARK   3   AUTHORS     : MURSHUDOV,VAGIN,DODSON                               
REMARK   3                                                                      
REMARK   3    REFINEMENT TARGET : MAXIMUM LIKELIHOOD                            
REMARK   3                                                                      
REMARK   3  DATA USED IN REFINEMENT.                                            
REMARK   3   RESOLUTION RANGE HIGH (ANGSTROMS) : 2.00                           
REMARK   3   RESOLUTION RANGE LOW  (ANGSTROMS) : 30.00                          
REMARK   3   DATA CUTOFF            (SIGMA(F)) : NONE                           
REMARK   3   COMPLETENESS FOR RANGE        (%) : 99.71                          
REMARK   3   NUMBER OF REFLECTIONS             : 26472                          
REMARK   3                                                                      
REMARK   3  FIT TO DATA USED IN REFINEMENT.                                     
REMARK   3   CROSS-VALIDATION METHOD          : THROUGHOUT                      
REMARK   3   FREE R VALUE TEST SET SELECTION  : RANDOM                          
REMARK   3   R VALUE     (WORKING + TEST SET) : 0.19061                         
REMARK   3   R VALUE            (WORKING SET) : 0.18878                         
REMARK   3   FREE R VALUE                     : 0.22567                         
REMARK   3   FREE R VALUE TEST SET SIZE   (%) :  5.0                            
REMARK   3   FREE R VALUE TEST SET COUNT      : 1398                            
REMARK   3                                                                      
REMARK   3  FIT IN THE HIGHEST RESOLUTION BIN.                                  
REMARK   3   TOTAL NUMBER OF BINS USED           : 20                           
REMARK   3   BIN RESOLUTION RANGE HIGH       (A) : 2.000                        
REMARK   3   BIN RESOLUTION RANGE LOW        (A) : 2.052                        
REMARK   3   REFLECTION IN BIN     (WORKING SET) : 1962                         
REMARK   3   BIN COMPLETENESS (WORKING+TEST) (%) : 99.71                        
REMARK   3   BIN R VALUE           (WORKING SET) : 0.217                        
REMARK   3   BIN FREE R VALUE SET COUNT          : 100                          
REMARK   3   BIN FREE R VALUE                    : 0.282                        
REMARK   3                                                                      
REMARK   3  NUMBER OF NON-HYDROGEN ATOMS USED IN REFINEMENT.                    
REMARK   3   PROTEIN ATOMS            : 2275                                    
REMARK   3   NUCLEIC ACID ATOMS       : 0                                       
REMARK   3   HETEROGEN ATOMS          : 106                                     
REMARK   3   SOLVENT ATOMS            : 150                                     
REMARK   3                                                                      
REMARK   3  B VALUES.                                                           
REMARK   3   FROM WILSON PLOT           (A**2) : NULL                           
REMARK   3   MEAN B VALUE      (OVERALL, A**2) : 26.771                         
REMARK   3   OVERALL ANISOTROPIC B VALUE.                                       
REMARK   3    B11 (A**2) : 1.05                                                 
REMARK   3    B22 (A**2) : 1.05                                                 
REMARK   3    B33 (A**2) : -1.58                                                
REMARK   3    B12 (A**2) : 0.53                                                 
REMARK   3    B13 (A**2) : 0.00                                                 
REMARK   3    B23 (A**2) : 0.00                                                 
REMARK   3                                                                      
REMARK   3  ESTIMATED OVERALL COORDINATE ERROR.                                 
REMARK   3   ESU BASED ON R VALUE                            (A): 0.151         
REMARK   3   ESU BASED ON FREE R VALUE                       (A): 0.142         
REMARK   3   ESU BASED ON MAXIMUM LIKELIHOOD                 (A): 0.090         
REMARK   3   ESU FOR B VALUES BASED ON MAXIMUM LIKELIHOOD (A**2): 3.104         
REMARK   3                                                                      
REMARK   3  CORRELATION COEFFICIENTS.                                           
REMARK   3   CORRELATION COEFFICIENT FO-FC      : 0.950                         
REMARK   3   CORRELATION COEFFICIENT FO-FC FREE : 0.933                         
REMARK   3                                                                      
REMARK   3  RMS DEVIATIONS FROM IDEAL VALUES        COUNT    RMS    WEIGHT      
REMARK   3   BOND LENGTHS REFINED ATOMS        (A):  2428 ; 0.014 ; 0.022       
REMARK   3   BOND LENGTHS OTHERS               (A):  NULL ;  NULL ;  NULL       
REMARK   3   BOND ANGLES REFINED ATOMS   (DEGREES):  3271 ; 1.468 ; 2.016       
REMARK   3   BOND ANGLES OTHERS          (DEGREES):  NULL ;  NULL ;  NULL       
REMARK   3   TORSION ANGLES, PERIOD 1    (DEGREES):   277 ; 5.738 ; 5.000       
REMARK   3   TORSION ANGLES, PERIOD 2    (DEGREES):   109 ;32.454 ;23.670       
REMARK   3   TORSION ANGLES, PERIOD 3    (DEGREES):   430 ;14.222 ;15.035       
REMARK   3   TORSION ANGLES, PERIOD 4    (DEGREES):    14 ;21.134 ;15.000       
REMARK   3   CHIRAL-CENTER RESTRAINTS       (A**3):   343 ; 0.101 ; 0.200       
REMARK   3   GENERAL PLANES REFINED ATOMS      (A):  1778 ; 0.006 ; 0.020       
REMARK   3   GENERAL PLANES OTHERS             (A):  NULL ;  NULL ;  NULL       
REMARK   3   NON-BONDED CONTACTS REFINED ATOMS (A):  1116 ; 0.206 ; 0.200       
REMARK   3   NON-BONDED CONTACTS OTHERS        (A):  NULL ;  NULL ;  NULL       
REMARK   3   NON-BONDED TORSION REFINED ATOMS  (A):  1627 ; 0.314 ; 0.200       
REMARK   3   NON-BONDED TORSION OTHERS         (A):  NULL ;  NULL ;  NULL       
REMARK   3   H-BOND (X...Y) REFINED ATOMS      (A):   160 ; 0.169 ; 0.200       
REMARK   3   H-BOND (X...Y) OTHERS             (A):  NULL ;  NULL ;  NULL       
REMARK   3   POTENTIAL METAL-ION REFINED ATOMS (A):  NULL ;  NULL ;  NULL       
REMARK   3   POTENTIAL METAL-ION OTHERS        (A):  NULL ;  NULL ;  NULL       
REMARK   3   SYMMETRY VDW REFINED ATOMS        (A):    63 ; 0.500 ; 0.200       
REMARK   3   SYMMETRY VDW OTHERS               (A):  NULL ;  NULL ;  NULL       
REMARK   3   SYMMETRY H-BOND REFINED ATOMS     (A):    20 ; 0.220 ; 0.200       
REMARK   3   SYMMETRY H-BOND OTHERS            (A):  NULL ;  NULL ;  NULL       
REMARK   3   SYMMETRY METAL-ION REFINED ATOMS  (A):  NULL ;  NULL ;  NULL       
REMARK   3   SYMMETRY METAL-ION OTHERS         (A):  NULL ;  NULL ;  NULL       
REMARK   3                                                                      
REMARK   3  ISOTROPIC THERMAL FACTOR RESTRAINTS.     COUNT   RMS    WEIGHT      
REMARK   3   MAIN-CHAIN BOND REFINED ATOMS  (A**2):  1441 ; 1.154 ; 1.500       
REMARK   3   MAIN-CHAIN BOND OTHER ATOMS    (A**2):  NULL ;  NULL ;  NULL       
REMARK   3   MAIN-CHAIN ANGLE REFINED ATOMS (A**2):  2254 ; 1.870 ; 2.000       
REMARK   3   SIDE-CHAIN BOND REFINED ATOMS  (A**2):  1122 ; 2.672 ; 3.000       
REMARK   3   SIDE-CHAIN ANGLE REFINED ATOMS (A**2):  1017 ; 4.044 ; 4.500       
REMARK   3                                                                      
REMARK   3  ANISOTROPIC THERMAL FACTOR RESTRAINTS.   COUNT   RMS    WEIGHT      
REMARK   3   RIGID-BOND RESTRAINTS          (A**2):  NULL ;  NULL ;  NULL       
REMARK   3   SPHERICITY; FREE ATOMS         (A**2):  NULL ;  NULL ;  NULL       
REMARK   3   SPHERICITY; BONDED ATOMS       (A**2):  NULL ;  NULL ;  NULL       
REMARK   3                                                                      
REMARK   3  NCS RESTRAINTS STATISTICS                                           
REMARK   3   NUMBER OF DIFFERENT NCS GROUPS : NULL                              
REMARK   3                                                                      
REMARK   3  TLS DETAILS                                                         
REMARK   3   NUMBER OF TLS GROUPS  : NULL                                       
REMARK   3                                                                      
REMARK   3  BULK SOLVENT MODELLING.                                             
REMARK   3   METHOD USED : MASK                                                 
REMARK   3   PARAMETERS FOR MASK CALCULATION                                    
REMARK   3   VDW PROBE RADIUS   : 1.40                                          
REMARK   3   ION PROBE RADIUS   : 0.80                                          
REMARK   3   SHRINKAGE RADIUS   : 0.80                                          
REMARK   3                                                                      
REMARK   3  OTHER REFINEMENT REMARKS: HYDROGENS HAVE BEEN ADDED IN THE          
REMARK   3   RIDING POSITIONS.                                                  
REMARK   4                                                                      
REMARK   4 2XCH COMPLIES WITH FORMAT V. 3.20, 01-DEC-08                         
REMARK 100                                                                      
REMARK 100 THIS ENTRY HAS BEEN PROCESSED BY PDBE ON 23-APR-10.                  
REMARK 100 THE PDBE ID CODE IS EBI-43701.                                       
REMARK 200                                                                      
REMARK 200 EXPERIMENTAL DETAILS                                                 
REMARK 200  EXPERIMENT TYPE                : X-RAY DIFFRACTION                  
REMARK 200  DATE OF DATA COLLECTION        : 27-NOV-06                          
REMARK 200  TEMPERATURE           (KELVIN) : 100.0                              
REMARK 200  PH                             : NULL                               
REMARK 200  NUMBER OF CRYSTALS USED        : 1                                  
REMARK 200                                                                      
REMARK 200  SYNCHROTRON              (Y/N) : Y                                  
REMARK 200  RADIATION SOURCE               : ESRF                               
REMARK 200  BEAMLINE                       : ID23-1                             
REMARK 200  X-RAY GENERATOR MODEL          : NULL                               
REMARK 200  MONOCHROMATIC OR LAUE    (M/L) : M                                  
REMARK 200  WAVELENGTH OR RANGE        (A) : 0.979                              
REMARK 200  MONOCHROMATOR                  : NULL                               
REMARK 200  OPTICS                         : NULL                               
REMARK 200                                                                      
REMARK 200  DETECTOR TYPE                  : CCD                                
REMARK 200  DETECTOR MANUFACTURER          : ADSC                               
REMARK 200  INTENSITY-INTEGRATION SOFTWARE : DENZO                              
REMARK 200  DATA SCALING SOFTWARE          : SCALEPACK                          
REMARK 200                                                                      
REMARK 200  NUMBER OF UNIQUE REFLECTIONS   : 27886                              
REMARK 200  RESOLUTION RANGE HIGH      (A) : 2.00                               
REMARK 200  RESOLUTION RANGE LOW       (A) : 30.00                              
REMARK 200  REJECTION CRITERIA  (SIGMA(I)) : 0.0                                
REMARK 200                                                                      
REMARK 200 OVERALL.                                                             
REMARK 200  COMPLETENESS FOR RANGE     (%) : 99.7                               
REMARK 200  DATA REDUNDANCY                : 4.500                              
REMARK 200  R MERGE                    (I) : 0.08                               
REMARK 200  R SYM                      (I) : NULL                               
REMARK 200  <I/SIGMA(I)> FOR THE DATA SET  : 9.80                               
REMARK 200                                                                      
REMARK 200 IN THE HIGHEST RESOLUTION SHELL.                                     
REMARK 200  HIGHEST RESOLUTION SHELL, RANGE HIGH (A) : 2.00                     
REMARK 200  HIGHEST RESOLUTION SHELL, RANGE LOW  (A) : 2.10                     
REMARK 200  COMPLETENESS FOR SHELL     (%) : 99.4                               
REMARK 200  DATA REDUNDANCY IN SHELL       : 4.00                               
REMARK 200  R MERGE FOR SHELL          (I) : 0.39                               
REMARK 200  R SYM FOR SHELL            (I) : NULL                               
REMARK 200  <I/SIGMA(I)> FOR SHELL         : NULL                               
REMARK 200                                                                      
REMARK 200 DIFFRACTION PROTOCOL: SINGLE WAVELENGTH                              
REMARK 200 METHOD USED TO DETERMINE THE STRUCTURE: OTHER                        
REMARK 200 SOFTWARE USED: NULL                                                  
REMARK 200 STARTING MODEL: PDB ENTRY 1H1W                                       
REMARK 200                                                                      
REMARK 200 REMARK: NONE                                                         
REMARK 280                                                                      
REMARK 280 CRYSTAL                                                              
REMARK 280 SOLVENT CONTENT, VS   (%): 57.3                                      
REMARK 280 MATTHEWS COEFFICIENT, VM (ANGSTROMS**3/DA): 2.9                      
REMARK 280                                                                      
REMARK 280 CRYSTALLIZATION CONDITIONS: 2.0 M AMMONIUM SULFATE,0.1 M             
REMARK 280  TRIS PH8.5                                                          
REMARK 290                                                                      
REMARK 290 CRYSTALLOGRAPHIC SYMMETRY                                            
REMARK 290 SYMMETRY OPERATORS FOR SPACE GROUP: P 32 2 1                         
REMARK 290                                                                      
REMARK 290      SYMOP   SYMMETRY                                                
REMARK 290     NNNMMM   OPERATOR                                                
REMARK 290       1555   X,Y,Z                                                   
REMARK 290       2555   -Y,X-Y,Z+2/3                                            
REMARK 290       3555   -X+Y,-X,Z+1/3                                           
REMARK 290       4555   Y,X,-Z                                                  
REMARK 290       5555   X-Y,-Y,-Z+1/3                                           
REMARK 290       6555   -X,-X+Y,-Z+2/3                                          
REMARK 290                                                                      
REMARK 290     WHERE NNN -> OPERATOR NUMBER                                     
REMARK 290           MMM -> TRANSLATION VECTOR                                  
REMARK 290                                                                      
REMARK 290 CRYSTALLOGRAPHIC SYMMETRY TRANSFORMATIONS                            
REMARK 290 THE FOLLOWING TRANSFORMATIONS OPERATE ON THE ATOM/HETATM             
REMARK 290 RECORDS IN THIS ENTRY TO PRODUCE CRYSTALLOGRAPHICALLY                
REMARK 290 RELATED MOLECULES.                                                   
REMARK 290   SMTRY1   1  1.000000  0.000000  0.000000        0.00000            
REMARK 290   SMTRY2   1  0.000000  1.000000  0.000000        0.00000            
REMARK 290   SMTRY3   1  0.000000  0.000000  1.000000        0.00000            
REMARK 290   SMTRY1   2 -0.500000 -0.866025  0.000000        0.00000            
REMARK 290   SMTRY2   2  0.866025 -0.500000  0.000000        0.00000            
REMARK 290   SMTRY3   2  0.000000  0.000000  1.000000       31.49933            
REMARK 290   SMTRY1   3 -0.500000  0.866025  0.000000        0.00000            
REMARK 290   SMTRY2   3 -0.866025 -0.500000  0.000000        0.00000            
REMARK 290   SMTRY3   3  0.000000  0.000000  1.000000       15.74967            
REMARK 290   SMTRY1   4 -0.500000  0.866025  0.000000        0.00000            
REMARK 290   SMTRY2   4  0.866025  0.500000  0.000000        0.00000            
REMARK 290   SMTRY3   4  0.000000  0.000000 -1.000000        0.00000            
REMARK 290   SMTRY1   5  1.000000  0.000000  0.000000        0.00000            
REMARK 290   SMTRY2   5  0.000000 -1.000000  0.000000        0.00000            
REMARK 290   SMTRY3   5  0.000000  0.000000 -1.000000       15.74967            
REMARK 290   SMTRY1   6 -0.500000 -0.866025  0.000000        0.00000            
REMARK 290   SMTRY2   6 -0.866025  0.500000  0.000000        0.00000            
REMARK 290   SMTRY3   6  0.000000  0.000000 -1.000000       31.49933            
REMARK 290                                                                      
REMARK 290 REMARK: NULL                                                         
REMARK 300                                                                      
REMARK 300 BIOMOLECULE: 1                                                       
REMARK 300 SEE REMARK 350 FOR THE AUTHOR PROVIDED AND/OR PROGRAM                
REMARK 300 GENERATED ASSEMBLY INFORMATION FOR THE STRUCTURE IN                  
REMARK 300 THIS ENTRY. THE REMARK MAY ALSO PROVIDE INFORMATION ON               
REMARK 300 BURIED SURFACE AREA.                                                 
REMARK 350                                                                      
REMARK 350 COORDINATES FOR A COMPLETE MULTIMER REPRESENTING THE KNOWN           
REMARK 350 BIOLOGICALLY SIGNIFICANT OLIGOMERIZATION STATE OF THE                
REMARK 350 MOLECULE CAN BE GENERATED BY APPLYING BIOMT TRANSFORMATIONS          
REMARK 350 GIVEN BELOW.  BOTH NON-CRYSTALLOGRAPHIC AND                          
REMARK 350 CRYSTALLOGRAPHIC OPERATIONS ARE GIVEN.                               
REMARK 350                                                                      
REMARK 350 BIOMOLECULE: 1                                                       
REMARK 350 SOFTWARE DETERMINED QUATERNARY STRUCTURE: DIMERIC                    
REMARK 350 SOFTWARE USED: PISA                                                  
REMARK 350 TOTAL BURIED SURFACE AREA: 7690 ANGSTROM**2                          
REMARK 350 SURFACE AREA OF THE COMPLEX: 24410 ANGSTROM**2                       
REMARK 350 CHANGE IN SOLVENT FREE ENERGY: -211.9 KCAL/MOL                       
REMARK 350 APPLY THE FOLLOWING TO CHAINS: A                                     
REMARK 350   BIOMT1   1  1.000000  0.000000  0.000000        0.00000            
REMARK 350   BIOMT2   1  0.000000  1.000000  0.000000        0.00000            
REMARK 350   BIOMT3   1  0.000000  0.000000  1.000000        0.00000            
REMARK 350   BIOMT1   2  1.000000  0.000000  0.000000        0.00000            
REMARK 350   BIOMT2   2  0.000000 -1.000000  0.000000        0.00000            
REMARK 350   BIOMT3   2  0.000000  0.000000 -1.000000       15.74967            
REMARK 465                                                                      
REMARK 465 MISSING RESIDUES                                                     
REMARK 465 THE FOLLOWING RESIDUES WERE NOT LOCATED IN THE                       
REMARK 465 EXPERIMENT. (M=MODEL NUMBER; RES=RESIDUE NAME; C=CHAIN               
REMARK 465 IDENTIFIER; SSSEQ=SEQUENCE NUMBER; I=INSERTION CODE.)                
REMARK 465                                                                      
REMARK 465   M RES C SSSEQI                                                     
REMARK 465     MET A    51                                                      
REMARK 465     ASP A    52                                                      
REMARK 465     GLY A    53                                                      
REMARK 465     THR A    54                                                      
REMARK 465     ALA A    55                                                      
REMARK 465     ALA A    56                                                      
REMARK 465     GLU A    57                                                      
REMARK 465     PRO A    58                                                      
REMARK 465     ARG A    59                                                      
REMARK 465     PRO A    60                                                      
REMARK 465     GLY A    61                                                      
REMARK 465     ALA A    62                                                      
REMARK 465     GLY A    63                                                      
REMARK 465     SER A    64                                                      
REMARK 465     LEU A    65                                                      
REMARK 465     GLN A    66                                                      
REMARK 465     HIS A    67                                                      
REMARK 465     ALA A    68                                                      
REMARK 465     GLN A    69                                                      
REMARK 465     PRO A    70                                                      
REMARK 465     PRO A    71                                                      
REMARK 465     PRO A    72                                                      
REMARK 465     PRO A   232                                                      
REMARK 465     GLU A   233                                                      
REMARK 465     SER A   234                                                      
REMARK 465     LYS A   235                                                      
REMARK 465     GLN A   236                                                      
REMARK 465     ALA A   237                                                      
REMARK 465     ARG A   238                                                      
REMARK 465     ALA A   239                                                      
REMARK 500                                                                      
REMARK 500 GEOMETRY AND STEREOCHEMISTRY                                         
REMARK 500 SUBTOPIC: CLOSE CONTACTS IN SAME ASYMMETRIC UNIT                     
REMARK 500                                                                      
REMARK 500 THE FOLLOWING ATOMS ARE IN CLOSE CONTACT.                            
REMARK 500                                                                      
REMARK 500  ATM1  RES C  SSEQI   ATM2  RES C  SSEQI           DISTANCE          
REMARK 500   NH1  ARG A   183     O    HOH A  2064              2.08            
REMARK 500                                                                      
REMARK 500 REMARK: NULL                                                         
REMARK 500                                                                      
REMARK 500 GEOMETRY AND STEREOCHEMISTRY                                         
REMARK 500 SUBTOPIC: CLOSE CONTACTS                                             
REMARK 500                                                                      
REMARK 500 THE FOLLOWING ATOMS THAT ARE RELATED BY CRYSTALLOGRAPHIC             
REMARK 500 SYMMETRY ARE IN CLOSE CONTACT.  AN ATOM LOCATED WITHIN 0.15          
REMARK 500 ANGSTROMS OF A SYMMETRY RELATED ATOM IS ASSUMED TO BE ON A           
REMARK 500 SPECIAL POSITION AND IS, THEREFORE, LISTED IN REMARK 375             
REMARK 500 INSTEAD OF REMARK 500.  ATOMS WITH NON-BLANK ALTERNATE               
REMARK 500 LOCATION INDICATORS ARE NOT INCLUDED IN THE CALCULATIONS.            
REMARK 500                                                                      
REMARK 500 DISTANCE CUTOFF:                                                     
REMARK 500 2.2 ANGSTROMS FOR CONTACTS NOT INVOLVING HYDROGEN ATOMS              
REMARK 500 1.6 ANGSTROMS FOR CONTACTS INVOLVING HYDROGEN ATOMS                  
REMARK 500                                                                      
REMARK 500  ATM1  RES C  SSEQI   ATM2  RES C  SSEQI  SSYMOP   DISTANCE          
REMARK 500   OE2  GLU A   303     OE2  GLU A   303     6554     2.02            
REMARK 500   S    SO4 A  1373     O2   SO4 A  1373     5555     1.75            
REMARK 500   S    SO4 A  1373     O4   SO4 A  1373     5555     1.78            
REMARK 500   S    SO4 A  1373     O1   SO4 A  1373     5555     1.64            
REMARK 500   S    SO4 A  1373     O3   SO4 A  1373     5555     1.01            
REMARK 500   O1   SO4 A  1373     O4   SO4 A  1373     5555     1.41            
REMARK 500   O1   SO4 A  1373     O3   SO4 A  1373     5555     1.56            
REMARK 500   O2   SO4 A  1373     O2   SO4 A  1373     5555     1.77            
REMARK 500   O2   SO4 A  1373     O3   SO4 A  1373     5555     1.23            
REMARK 500   O3   SO4 A  1373     O4   SO4 A  1373     5555     1.68            
REMARK 500                                                                      
REMARK 500 REMARK: NULL                                                         
REMARK 500                                                                      
REMARK 500 GEOMETRY AND STEREOCHEMISTRY                                         
REMARK 500 SUBTOPIC: TORSION ANGLES                                             
REMARK 500                                                                      
REMARK 500 TORSION ANGLES OUTSIDE THE EXPECTED RAMACHANDRAN REGIONS:            
REMARK 500 (M=MODEL NUMBER; RES=RESIDUE NAME; C=CHAIN IDENTIFIER;               
REMARK 500 SSEQ=SEQUENCE NUMBER; I=INSERTION CODE).                             
REMARK 500                                                                      
REMARK 500 STANDARD TABLE:                                                      
REMARK 500 FORMAT:(10X,I3,1X,A3,1X,A1,I4,A1,4X,F7.2,3X,F7.2)                    
REMARK 500                                                                      
REMARK 500 EXPECTED VALUES: GJ KLEYWEGT AND TA JONES (1996). PHI/PSI-           
REMARK 500 CHOLOGY: RAMACHANDRAN REVISITED. STRUCTURE 4, 1395 - 1400            
REMARK 500                                                                      
REMARK 500  M RES CSSEQI        PSI       PHI                                   
REMARK 500    ASP A 151     -164.82   -114.05                                   
REMARK 500    ARG A 204       -7.84     78.53                                   
REMARK 500    ASP A 205       47.18   -142.48                                   
REMARK 500    ASP A 223       77.15     73.14                                   
REMARK 500    SEP A 241      -65.68     91.31                                   
REMARK 500    ASN A 349       44.20   -146.64                                   
REMARK 500                                                                      
REMARK 500 REMARK: NULL                                                         
REMARK 800                                                                      
REMARK 800 SITE                                                                 
REMARK 800 SITE_IDENTIFIER: AC1                                                 
REMARK 800 EVIDENCE_CODE: SOFTWARE                                              
REMARK 800 SITE_DESCRIPTION: BINDING SITE FOR RESIDUE GOL A1361                 
REMARK 800                                                                      
REMARK 800 SITE_IDENTIFIER: AC2                                                 
REMARK 800 EVIDENCE_CODE: SOFTWARE                                              
REMARK 800 SITE_DESCRIPTION: BINDING SITE FOR RESIDUE GOL A1362                 
REMARK 800                                                                      
REMARK 800 SITE_IDENTIFIER: AC3                                                 
REMARK 800 EVIDENCE_CODE: SOFTWARE                                              
REMARK 800 SITE_DESCRIPTION: BINDING SITE FOR RESIDUE GOL A1363                 
REMARK 800                                                                      
REMARK 800 SITE_IDENTIFIER: AC4                                                 
REMARK 800 EVIDENCE_CODE: SOFTWARE                                              
REMARK 800 SITE_DESCRIPTION: BINDING SITE FOR RESIDUE GOL A1365                 
REMARK 800                                                                      
REMARK 800 SITE_IDENTIFIER: AC5                                                 
REMARK 800 EVIDENCE_CODE: SOFTWARE                                              
REMARK 800 SITE_DESCRIPTION: BINDING SITE FOR RESIDUE GOL A1366                 
REMARK 800                                                                      
REMARK 800 SITE_IDENTIFIER: AC6                                                 
REMARK 800 EVIDENCE_CODE: SOFTWARE                                              
REMARK 800 SITE_DESCRIPTION: BINDING SITE FOR RESIDUE GOL A1367                 
REMARK 800                                                                      
REMARK 800 SITE_IDENTIFIER: AC7                                                 
REMARK 800 EVIDENCE_CODE: SOFTWARE                                              
REMARK 800 SITE_DESCRIPTION: BINDING SITE FOR RESIDUE SO4 A1368                 
REMARK 800                                                                      
REMARK 800 SITE_IDENTIFIER: AC8                                                 
REMARK 800 EVIDENCE_CODE: SOFTWARE                                              
REMARK 800 SITE_DESCRIPTION: BINDING SITE FOR RESIDUE SO4 A1369                 
REMARK 800                                                                      
REMARK 800 SITE_IDENTIFIER: AC9                                                 
REMARK 800 EVIDENCE_CODE: SOFTWARE                                              
REMARK 800 SITE_DESCRIPTION: BINDING SITE FOR RESIDUE SO4 A1370                 
REMARK 800                                                                      
REMARK 800 SITE_IDENTIFIER: BC1                                                 
REMARK 800 EVIDENCE_CODE: SOFTWARE                                              
REMARK 800 SITE_DESCRIPTION: BINDING SITE FOR RESIDUE SO4 A1371                 
REMARK 800                                                                      
REMARK 800 SITE_IDENTIFIER: BC2                                                 
REMARK 800 EVIDENCE_CODE: SOFTWARE                                              
REMARK 800 SITE_DESCRIPTION: BINDING SITE FOR RESIDUE SO4 A1372                 
REMARK 800                                                                      
REMARK 800 SITE_IDENTIFIER: BC3                                                 
REMARK 800 EVIDENCE_CODE: SOFTWARE                                              
REMARK 800 SITE_DESCRIPTION: BINDING SITE FOR RESIDUE SO4 A1373                 
REMARK 800                                                                      
REMARK 800 SITE_IDENTIFIER: BC4                                                 
REMARK 800 EVIDENCE_CODE: SOFTWARE                                              
REMARK 800 SITE_DESCRIPTION: BINDING SITE FOR RESIDUE CKG A1360                 
REMARK 900                                                                      
REMARK 900 RELATED ENTRIES                                                      
REMARK 900 RELATED ID: 2XCK   RELATED DB: PDB                                   
REMARK 900  CRYSTAL STRUCTURE OF PDK1 IN COMPLEX WITH                           
REMARK 900  A PYRAZOLOQUINAZOLINE INHIBITOR                                     
REMARK 900 RELATED ID: 1UU8   RELATED DB: PDB                                   
REMARK 900  STRUCTURE OF HUMAN PDK1 KINASE DOMAIN IN                            
REMARK 900  COMPLEX WITH BIM-1                                                  
REMARK 900 RELATED ID: 1OKY   RELATED DB: PDB                                   
REMARK 900  STRUCTURE OF HUMAN PDK1 KINASE DOMAIN IN                            
REMARK 900  COMPLEX WITH STAUROSPORINE                                          
REMARK 900 RELATED ID: 1Z5M   RELATED DB: PDB                                   
REMARK 900  CRYSTAL STRUCTURE OF N1-[3-[[5-BROMO-2-[[                           
REMARK 900  3-[(1-PYRROLIDINYLCARBONYL)AMINO]PHENYL]AMINO                       
REMARK 900  ]-4-PYRIMIDINYL]AMINO]PROPYL]-2,2-                                  
REMARK 900  DIMETHYLPROPANEDIAMIDECOMPLEXED WITH HUMAN PDK1                     
REMARK 900 RELATED ID: 1UU9   RELATED DB: PDB                                   
REMARK 900  STRUCTURE OF HUMAN PDK1 KINASE DOMAIN IN                            
REMARK 900  COMPLEX WITH BIM-3                                                  
REMARK 900 RELATED ID: 1W1D   RELATED DB: PDB                                   
REMARK 900  CRYSTAL STRUCTURE OF THE PDK1 PLECKSTRIN                            
REMARK 900  HOMOLOGY (PH) DOMAIN BOUND TO INOSITOL (1,                          
REMARK 900  3,4,5)-TETRAKISPHOSPHATE                                            
REMARK 900 RELATED ID: 1OKZ   RELATED DB: PDB                                   
REMARK 900  STRUCTURE OF HUMAN PDK1 KINASE DOMAIN IN                            
REMARK 900  COMPLEX WITH UCN-01                                                 
REMARK 900 RELATED ID: 1H1W   RELATED DB: PDB                                   
REMARK 900  HIGH RESOLUTION CRYSTAL STRUCTURE OF THE                            
REMARK 900  HUMAN PDK1 CATALYTIC DOMAIN                                         
REMARK 900 RELATED ID: 2VKI   RELATED DB: PDB                                   
REMARK 900  STRUCTURE OF THE PDK1 PH DOMAIN K465E                               
REMARK 900  MUTANT                                                              
REMARK 900 RELATED ID: 1UU3   RELATED DB: PDB                                   
REMARK 900  STRUCTURE OF HUMAN PDK1 KINASE DOMAIN IN                            
REMARK 900  COMPLEX WITH LY333531                                               
REMARK 900 RELATED ID: 1W1G   RELATED DB: PDB                                   
REMARK 900  CRYSTAL STRUCTURE OF THE PDK1 PLECKSTRIN                            
REMARK 900  HOMOLOGY (PH) DOMAIN BOUND TO DIC4-                                 
REMARK 900  PHOSPHATIDYLINOSITOL (3,4,5)-TRISPHOSPHATE                          
REMARK 900 RELATED ID: 2BIY   RELATED DB: PDB                                   
REMARK 900  STRUCTURE OF PDK1-S241A MUTANT KINASE DOMAIN                        
REMARK 900 RELATED ID: 1W1H   RELATED DB: PDB                                   
REMARK 900  CRYSTAL STRUCTURE OF THE PDK1 PLECKSTRIN                            
REMARK 900  HOMOLOGY (PH) DOMAIN                                                
REMARK 900 RELATED ID: 1UU7   RELATED DB: PDB                                   
REMARK 900  STRUCTURE OF HUMAN PDK1 KINASE DOMAIN IN                            
REMARK 900  COMPLEX WITH BIM-2                                                  
REMARK 900 RELATED ID: 1UVR   RELATED DB: PDB                                   
REMARK 900  STRUCTURE OF HUMAN PDK1 KINASE DOMAIN IN                            
REMARK 900  COMPLEX WITH BIM-8                                                  
DBREF  2XCH A   51   359  UNP    O15530   PDPK1_HUMAN      1    309             
SEQRES   1 A  309  MET ASP GLY THR ALA ALA GLU PRO ARG PRO GLY ALA GLY          
SEQRES   2 A  309  SER LEU GLN HIS ALA GLN PRO PRO PRO GLN PRO ARG LYS          
SEQRES   3 A  309  LYS ARG PRO GLU ASP PHE LYS PHE GLY LYS ILE LEU GLY          
SEQRES   4 A  309  GLU GLY SER PHE SER THR VAL VAL LEU ALA ARG GLU LEU          
SEQRES   5 A  309  ALA THR SER ARG GLU TYR ALA ILE LYS ILE LEU GLU LYS          
SEQRES   6 A  309  ARG HIS ILE ILE LYS GLU ASN LYS VAL PRO TYR VAL THR          
SEQRES   7 A  309  ARG GLU ARG ASP VAL MET SER ARG LEU ASP HIS PRO PHE          
SEQRES   8 A  309  PHE VAL LYS LEU TYR PHE THR PHE GLN ASP ASP GLU LYS          
SEQRES   9 A  309  LEU TYR PHE GLY LEU SER TYR ALA LYS ASN GLY GLU LEU          
SEQRES  10 A  309  LEU LYS TYR ILE ARG LYS ILE GLY SER PHE ASP GLU THR          
SEQRES  11 A  309  CYS THR ARG PHE TYR THR ALA GLU ILE VAL SER ALA LEU          
SEQRES  12 A  309  GLU TYR LEU HIS GLY LYS GLY ILE ILE HIS ARG ASP LEU          
SEQRES  13 A  309  LYS PRO GLU ASN ILE LEU LEU ASN GLU ASP MET HIS ILE          
SEQRES  14 A  309  GLN ILE THR ASP PHE GLY THR ALA LYS VAL LEU SER PRO          
SEQRES  15 A  309  GLU SER LYS GLN ALA ARG ALA ASN SEP PHE VAL GLY THR          
SEQRES  16 A  309  ALA GLN TYR VAL SER PRO GLU LEU LEU THR GLU LYS SER          
SEQRES  17 A  309  ALA CYS LYS SER SER ASP LEU TRP ALA LEU GLY CYS ILE          
SEQRES  18 A  309  ILE TYR GLN LEU VAL ALA GLY LEU PRO PRO PHE ARG ALA          
SEQRES  19 A  309  GLY ASN GLU TYR LEU ILE PHE GLN LYS ILE ILE LYS LEU          
SEQRES  20 A  309  GLU TYR ASP PHE PRO GLU LYS PHE PHE PRO LYS ALA ARG          
SEQRES  21 A  309  ASP LEU VAL GLU LYS LEU LEU VAL LEU ASP ALA THR LYS          
SEQRES  22 A  309  ARG LEU GLY CYS GLU GLU MET GLU GLY TYR GLY PRO LEU          
SEQRES  23 A  309  LYS ALA HIS PRO PHE PHE GLU SER VAL THR TRP GLU ASN          
SEQRES  24 A  309  LEU HIS GLN GLN THR PRO PRO LYS LEU THR                      
MODRES 2XCH SEP A  241  SER  PHOSPHOSERINE                                      
HET    SEP  A 241      10                                                       
HET    CKG  A1360      30                                                       
HET    GOL  A1361       6                                                       
HET    GOL  A1362       6                                                       
HET    GOL  A1363       6                                                       
HET    GOL  A1365       6                                                       
HET    GOL  A1366       6                                                       
HET    GOL  A1367       6                                                       
HET    SO4  A1368       5                                                       
HET    SO4  A1369       5                                                       
HET    SO4  A1370       5                                                       
HET    SO4  A1371       5                                                       
HET    SO4  A1372       5                                                       
HET    SO4  A1373       5                                                       
HETNAM     SEP PHOSPHOSERINE                                                    
HETNAM     CKG 8-(CYCLOHEXA-2,5-DIEN-1-YLIDENEAMINO)-1-(PIPERIDIN-4-            
HETNAM   2 CKG  YLMETHYL)-4,5-DIHYDRO-1H-PYRAZOLO[4,3-H]QUINAZOLINE-3-          
HETNAM   3 CKG  CARBOXAMIDE                                                     
HETNAM     GOL GLYCEROL                                                         
HETNAM     SO4 SULFATE ION                                                      
HETSYN     SEP PHOSPHONOSERINE                                                  
FORMUL   1  SEP    C3 H8 N O6 P                                                 
FORMUL   2  CKG    C22 H25 N7 O                                                 
FORMUL   3  GOL    6(C3 H8 O3)                                                  
FORMUL   4  SO4    6(O4 S 2-)                                                   
FORMUL   5  HOH   *150(H2 O)                                                    
HELIX    1   1 ARG A   78  GLU A   80  5                                   3    
HELIX    2   2 LYS A  115  GLU A  121  1                                   7    
HELIX    3   3 LYS A  123  LEU A  137  1                                  15    
HELIX    4   4 LEU A  167  GLY A  175  1                                   9    
HELIX    5   5 ASP A  178  LYS A  199  1                                  22    
HELIX    6   6 THR A  245  VAL A  249  5                                   5    
HELIX    7   7 SER A  250  GLU A  256  1                                   7    
HELIX    8   8 CYS A  260  GLY A  278  1                                  19    
HELIX    9   9 ASN A  286  LYS A  296  1                                  11    
HELIX   10  10 PHE A  306  LEU A  317  1                                  12    
HELIX   11  11 ASP A  320  ARG A  324  5                                   5    
HELIX   12  12 CYS A  327  GLU A  331  5                                   5    
HELIX   13  13 GLY A  332  ALA A  338  1                                   7    
HELIX   14  14 HIS A  339  GLU A  343  5                                   5    
HELIX   15  15 THR A  346  GLN A  353  5                                   8    
SHEET    1  AA 5 PHE A  82  GLU A  90  0                                        
SHEET    2  AA 5 THR A  95  GLU A 101 -1  O  VAL A  96   N  LEU A  88           
SHEET    3  AA 5 GLU A 107  GLU A 114 -1  O  TYR A 108   N  ALA A  99           
SHEET    4  AA 5 LYS A 154  LEU A 159 -1  O  LEU A 155   N  LEU A 113           
SHEET    5  AA 5 LEU A 145  GLN A 150 -1  N  TYR A 146   O  GLY A 158           
SHEET    1  AB 3 GLY A 165  GLU A 166  0                                        
SHEET    2  AB 3 ILE A 211  LEU A 213 -1  N  LEU A 213   O  GLY A 165           
SHEET    3  AB 3 ILE A 219  ILE A 221 -1  O  GLN A 220   N  LEU A 212           
SHEET    1  AC 2 ILE A 201  ILE A 202  0                                        
SHEET    2  AC 2 LYS A 228  VAL A 229 -1  O  LYS A 228   N  ILE A 202           
LINK         C   ASN A 240                 N   SEP A 241     1555   1555  1.33  
LINK         C   SEP A 241                 N   PHE A 242     1555   1555  1.33  
SITE     1 AC1  9 ALA A 103  THR A 104  HIS A 139  SER A 191                    
SITE     2 AC1  9 TRP A 347  GLU A 348  ASN A 349  LEU A 350                    
SITE     3 AC1  9 HIS A 351                                                     
SITE     1 AC2  7 PHE A  82  LYS A  83  PHE A  84  GLU A 194                    
SITE     2 AC2  7 GLY A 334  LYS A 337  HOH A2146                               
SITE     1 AC3  9 ARG A 106  GLU A 107  TYR A 146  SER A 160                    
SITE     2 AC3  9 TYR A 161  GOL A1365  SO4 A1369  SO4 A1370                    
SITE     3 AC3  9 HOH A2048                                                     
SITE     1 AC4  6 ARG A 106  GLU A 107  HIS A 351  GLN A 352                    
SITE     2 AC4  6 GOL A1363  SO4 A1370                                          
SITE     1 AC5  6 SER A  92  SER A  94  LYS A 111  ASP A 223                    
SITE     2 AC5  6 CKG A1360  HOH A2147                                          
SITE     1 AC6  5 LEU A 297  TYR A 299  PHE A 301  ARG A 310                    
SITE     2 AC6  5 HOH A2148                                                     
SITE     1 AC7  7 LYS A  76  ARG A 131  THR A 148  PHE A 149                    
SITE     2 AC7  7 GLN A 150  HOH A2030  HOH A2149                               
SITE     1 AC8  6 TYR A 146  SER A 160  GLN A 220  GOL A1363                    
SITE     2 AC8  6 SO4 A1373  HOH A2150                                          
SITE     1 AC9  5 ARG A 106  HIS A 351  GOL A1363  GOL A1365                    
SITE     2 AC9  5 SO4 A1373                                                     
SITE     1 BC1  4 VAL A 345  THR A 346  TRP A 347  GLU A 348                    
SITE     1 BC2  3 ARG A  75  ARG A 136  LYS A 199                               
SITE     1 BC3  4 LYS A 144  TYR A 146  SO4 A1369  SO4 A1370                    
SITE     1 BC4 15 LEU A  88  VAL A  96  ALA A 109  LYS A 111                    
SITE     2 BC4 15 LEU A 159  SER A 160  TYR A 161  ALA A 162                    
SITE     3 BC4 15 GLY A 165  GLU A 166  GLU A 209  LEU A 212                    
SITE     4 BC4 15 GOL A1366  HOH A2082  HOH A2145                               
CRYST1  122.886  122.886   47.249  90.00  90.00 120.00 P 32 2 1      6          
ORIGX1      1.000000  0.000000  0.000000        0.00000                         
ORIGX2      0.000000  1.000000  0.000000        0.00000                         
ORIGX3      0.000000  0.000000  1.000000        0.00000                         
SCALE1      0.008138  0.004698  0.000000        0.00000                         
SCALE2      0.000000  0.009397  0.000000        0.00000                         
SCALE3      0.000000  0.000000  0.021164        0.00000                         
ATOM      1  N   GLN A  73     -56.525  -4.960  12.462  1.00 56.90           N  
ATOM      2  CA  GLN A  73     -55.596  -3.894  12.972  1.00 57.18           C  
ATOM      3  C   GLN A  73     -55.035  -4.244  14.364  1.00 56.29           C  
ATOM      4  O   GLN A  73     -55.726  -4.895  15.168  1.00 56.41           O  
ATOM      5  CB  GLN A  73     -56.304  -2.526  13.006  1.00 57.06           C  
ATOM      6  CG  GLN A  73     -55.355  -1.322  13.133  1.00 58.45           C  
ATOM      7  CD  GLN A  73     -56.062   0.008  13.453  1.00 58.66           C  
ATOM      8  OE1 GLN A  73     -56.967   0.440  12.726  1.00 60.41           O  
ATOM      9  NE2 GLN A  73     -55.622   0.673  14.532  1.00 59.94           N  
ATOM     10  N   PRO A  74     -53.775  -3.836  14.651  1.00 55.42           N  
ATOM     11  CA  PRO A  74     -53.336  -3.926  16.046  1.00 54.73           C  
ATOM     12  C   PRO A  74     -54.263  -3.075  16.909  1.00 53.61           C  
ATOM     13  O   PRO A  74     -54.781  -2.054  16.429  1.00 54.13           O  
ATOM     14  CB  PRO A  74     -51.917  -3.329  16.018  1.00 54.89           C  
ATOM     15  CG  PRO A  74     -51.461  -3.483  14.591  1.00 55.63           C  
ATOM     16  CD  PRO A  74     -52.711  -3.316  13.770  1.00 55.46           C  
ATOM     17  N   ARG A  75     -54.499  -3.497  18.152  1.00 51.79           N  
ATOM     18  CA  ARG A  75     -55.379  -2.750  19.055  1.00 49.72           C  
ATOM     19  C   ARG A  75     -54.840  -1.326  19.185  1.00 46.91           C  
ATOM     20  O   ARG A  75     -53.632  -1.099  19.068  1.00 47.50           O  
ATOM     21  CB  ARG A  75     -55.476  -3.448  20.416  1.00 50.60           C  
ATOM     22  CG  ARG A  75     -56.172  -2.663  21.530  1.00 52.27           C  
ATOM     23  CD  ARG A  75     -55.632  -3.118  22.891  1.00 57.37           C  
ATOM     24  NE  ARG A  75     -54.163  -3.077  22.940  1.00 59.51           N  
ATOM     25  CZ  ARG A  75     -53.401  -3.960  23.585  1.00 62.02           C  
ATOM     26  NH1 ARG A  75     -52.077  -3.832  23.567  1.00 62.67           N  
ATOM     27  NH2 ARG A  75     -53.951  -4.981  24.242  1.00 62.91           N  
ATOM     28  N   LYS A  76     -55.739  -0.376  19.393  1.00 43.34           N  
ATOM     29  CA  LYS A  76     -55.374   1.031  19.441  1.00 40.10           C  
ATOM     30  C   LYS A  76     -54.276   1.267  20.489  1.00 37.56           C  
ATOM     31  O   LYS A  76     -54.372   0.791  21.616  1.00 36.94           O  
ATOM     32  CB  LYS A  76     -56.630   1.853  19.751  1.00 40.15           C  
ATOM     33  CG  LYS A  76     -56.824   3.096  18.918  1.00 39.86           C  
ATOM     34  CD  LYS A  76     -56.955   2.818  17.430  1.00 38.97           C  
ATOM     35  CE  LYS A  76     -57.354   4.094  16.695  1.00 39.18           C  
ATOM     36  NZ  LYS A  76     -56.908   4.110  15.272  1.00 40.92           N  
ATOM     37  N   LYS A  77     -53.222   1.985  20.111  1.00 34.51           N  
ATOM     38  CA  LYS A  77     -52.188   2.379  21.067  1.00 31.68           C  
ATOM     39  C   LYS A  77     -52.704   3.479  22.004  1.00 30.51           C  
ATOM     40  O   LYS A  77     -53.756   4.054  21.751  1.00 28.46           O  
ATOM     41  CB  LYS A  77     -50.893   2.775  20.335  1.00 31.35           C  
ATOM     42  CG  LYS A  77     -50.304   1.574  19.567  1.00 30.38           C  
ATOM     43  CD  LYS A  77     -49.074   1.918  18.788  1.00 28.79           C  
ATOM     44  CE  LYS A  77     -48.813   0.891  17.663  1.00 27.82           C  
ATOM     45  NZ  LYS A  77     -48.430  -0.449  18.140  1.00 27.40           N  
ATOM     46  N   ARG A  78     -51.976   3.726  23.099  1.00 29.33           N  
ATOM     47  CA  ARG A  78     -52.360   4.696  24.135  1.00 29.54           C  
ATOM     48  C   ARG A  78     -51.118   5.434  24.526  1.00 27.05           C  
ATOM     49  O   ARG A  78     -50.021   4.893  24.347  1.00 26.45           O  
ATOM     50  CB  ARG A  78     -52.858   4.004  25.422  1.00 29.48           C  
ATOM     51  CG  ARG A  78     -53.740   2.801  25.281  1.00 32.59           C  
ATOM     52  CD  ARG A  78     -54.463   2.501  26.625  1.00 34.24           C  
ATOM     53  NE  ARG A  78     -53.621   2.683  27.829  1.00 43.76           N  
ATOM     54  CZ  ARG A  78     -53.204   1.688  28.627  1.00 48.00           C  
ATOM     55  NH1 ARG A  78     -53.531   0.417  28.361  1.00 49.44           N  
ATOM     56  NH2 ARG A  78     -52.450   1.953  29.695  1.00 48.81           N  
ATOM     57  N   PRO A  79     -51.261   6.633  25.139  1.00 26.01           N  
ATOM     58  CA  PRO A  79     -50.038   7.304  25.557  1.00 25.50           C  
ATOM     59  C   PRO A  79     -49.142   6.430  26.450  1.00 24.73           C  
ATOM     60  O   PRO A  79     -47.924   6.490  26.351  1.00 23.48           O  
ATOM     61  CB  PRO A  79     -50.552   8.539  26.315  1.00 25.85           C  
ATOM     62  CG  PRO A  79     -51.902   8.772  25.756  1.00 25.70           C  
ATOM     63  CD  PRO A  79     -52.459   7.435  25.458  1.00 25.82           C  
ATOM     64  N   GLU A  80     -49.753   5.598  27.286  1.00 24.58           N  
ATOM     65  CA  GLU A  80     -48.999   4.783  28.248  1.00 24.95           C  
ATOM     66  C   GLU A  80     -48.191   3.635  27.598  1.00 24.35           C  
ATOM     67  O   GLU A  80     -47.408   2.960  28.269  1.00 24.46           O  
ATOM     68  CB  GLU A  80     -49.976   4.236  29.294  1.00 26.18           C  
ATOM     69  CG  GLU A  80     -50.712   5.352  30.097  1.00 30.32           C  
ATOM     70  CD  GLU A  80     -51.804   6.115  29.287  1.00 36.45           C  
ATOM     71  OE1 GLU A  80     -52.405   5.530  28.361  1.00 34.58           O  
ATOM     72  OE2 GLU A  80     -52.062   7.316  29.587  1.00 41.63           O  
ATOM     73  N   ASP A  81     -48.393   3.405  26.300  1.00 23.38           N  
ATOM     74  CA  ASP A  81     -47.572   2.457  25.531  1.00 22.78           C  
ATOM     75  C   ASP A  81     -46.199   2.977  25.150  1.00 22.03           C  
ATOM     76  O   ASP A  81     -45.366   2.207  24.645  1.00 22.20           O  
ATOM     77  CB  ASP A  81     -48.304   2.028  24.269  1.00 22.95           C  
ATOM     78  CG  ASP A  81     -49.587   1.303  24.574  1.00 25.13           C  
ATOM     79  OD1 ASP A  81     -49.628   0.573  25.588  1.00 29.12           O  
ATOM     80  OD2 ASP A  81     -50.556   1.468  23.815  1.00 28.55           O  
ATOM     81  N   PHE A  82     -45.954   4.256  25.439  1.00 21.46           N  
ATOM     82  CA  PHE A  82     -44.728   4.967  25.022  1.00 21.99           C  
ATOM     83  C   PHE A  82     -44.027   5.632  26.168  1.00 22.23           C  
ATOM     84  O   PHE A  82     -44.677   6.106  27.096  1.00 23.23           O  
ATOM     85  CB  PHE A  82     -45.052   6.067  23.998  1.00 21.31           C  
ATOM     86  CG  PHE A  82     -45.757   5.558  22.791  1.00 20.39           C  
ATOM     87  CD1 PHE A  82     -45.031   5.062  21.718  1.00 19.05           C  
ATOM     88  CD2 PHE A  82     -47.148   5.529  22.750  1.00 19.51           C  
ATOM     89  CE1 PHE A  82     -45.672   4.556  20.597  1.00 18.39           C  
ATOM     90  CE2 PHE A  82     -47.809   5.003  21.648  1.00 21.60           C  
ATOM     91  CZ  PHE A  82     -47.071   4.515  20.568  1.00 20.73           C  
ATOM     92  N   LYS A  83     -42.701   5.672  26.090  1.00 22.60           N  
ATOM     93  CA  LYS A  83     -41.912   6.575  26.883  1.00 22.92           C  
ATOM     94  C   LYS A  83     -41.604   7.794  25.991  1.00 22.84           C  
ATOM     95  O   LYS A  83     -40.844   7.694  25.005  1.00 21.62           O  
ATOM     96  CB  LYS A  83     -40.616   5.884  27.326  1.00 23.38           C  
ATOM     97  CG  LYS A  83     -39.639   6.797  28.036  1.00 27.81           C  
ATOM     98  CD  LYS A  83     -38.253   6.171  28.158  1.00 35.03           C  
ATOM     99  CE  LYS A  83     -37.209   7.225  28.534  1.00 40.10           C  
ATOM    100  NZ  LYS A  83     -36.881   8.213  27.406  1.00 44.87           N  
ATOM    101  N   PHE A  84     -42.186   8.939  26.337  1.00 21.76           N  
ATOM    102  CA  PHE A  84     -41.976  10.169  25.579  1.00 21.17           C  
ATOM    103  C   PHE A  84     -40.635  10.753  25.962  1.00 20.95           C  
ATOM    104  O   PHE A  84     -40.210  10.651  27.110  1.00 21.28           O  
ATOM    105  CB  PHE A  84     -43.121  11.149  25.825  1.00 22.46           C  
ATOM    106  CG  PHE A  84     -44.407  10.728  25.169  1.00 23.02           C  
ATOM    107  CD1 PHE A  84     -45.255   9.824  25.784  1.00 26.34           C  
ATOM    108  CD2 PHE A  84     -44.734  11.187  23.908  1.00 26.26           C  
ATOM    109  CE1 PHE A  84     -46.441   9.424  25.173  1.00 24.97           C  
ATOM    110  CE2 PHE A  84     -45.911  10.787  23.284  1.00 23.89           C  
ATOM    111  CZ  PHE A  84     -46.755   9.919  23.908  1.00 23.55           C  
ATOM    112  N   GLY A  85     -39.949  11.315  24.989  1.00 18.78           N  
ATOM    113  CA  GLY A  85     -38.648  11.918  25.197  1.00 18.74           C  
ATOM    114  C   GLY A  85     -38.671  13.373  24.774  1.00 18.33           C  
ATOM    115  O   GLY A  85     -39.615  14.134  25.091  1.00 18.08           O  
ATOM    116  N   LYS A  86     -37.637  13.785  24.065  1.00 18.17           N  
ATOM    117  CA  LYS A  86     -37.515  15.195  23.748  1.00 18.99           C  
ATOM    118  C   LYS A  86     -38.510  15.669  22.691  1.00 18.58           C  
ATOM    119  O   LYS A  86     -38.987  14.886  21.864  1.00 16.88           O  
ATOM    120  CB  LYS A  86     -36.093  15.558  23.311  1.00 19.48           C  
ATOM    121  CG  LYS A  86     -35.699  14.973  21.979  1.00 22.17           C  
ATOM    122  CD  LYS A  86     -34.208  15.131  21.759  1.00 26.91           C  
ATOM    123  CE  LYS A  86     -33.813  14.558  20.410  1.00 33.44           C  
ATOM    124  NZ  LYS A  86     -32.302  14.405  20.252  1.00 38.24           N  
ATOM    125  N   ILE A  87     -38.765  16.970  22.739  1.00 17.91           N  
ATOM    126  CA  ILE A  87     -39.578  17.658  21.779  1.00 19.75           C  
ATOM    127  C   ILE A  87     -38.712  17.877  20.527  1.00 19.04           C  
ATOM    128  O   ILE A  87     -37.574  18.378  20.592  1.00 18.40           O  
ATOM    129  CB  ILE A  87     -40.102  19.008  22.355  1.00 20.10           C  
ATOM    130  CG1 ILE A  87     -41.199  18.726  23.410  1.00 20.72           C  
ATOM    131  CG2 ILE A  87     -40.604  19.943  21.224  1.00 20.53           C  
ATOM    132  CD1 ILE A  87     -41.471  19.907  24.343  1.00 22.55           C  
ATOM    133  N   LEU A  88     -39.229  17.419  19.400  1.00 18.43           N  
ATOM    134  CA  LEU A  88     -38.529  17.559  18.114  1.00 19.55           C  
ATOM    135  C   LEU A  88     -38.931  18.862  17.444  1.00 20.36           C  
ATOM    136  O   LEU A  88     -38.164  19.433  16.687  1.00 20.51           O  
ATOM    137  CB  LEU A  88     -38.882  16.381  17.190  1.00 18.93           C  
ATOM    138  CG  LEU A  88     -38.359  15.023  17.711  1.00 17.74           C  
ATOM    139  CD1 LEU A  88     -38.912  13.871  16.811  1.00 18.30           C  
ATOM    140  CD2 LEU A  88     -36.818  14.985  17.778  1.00 18.34           C  
ATOM    141  N   GLY A  89     -40.159  19.299  17.694  1.00 21.92           N  
ATOM    142  CA  GLY A  89     -40.640  20.569  17.152  1.00 25.17           C  
ATOM    143  C   GLY A  89     -41.919  21.039  17.829  1.00 27.90           C  
ATOM    144  O   GLY A  89     -42.684  20.226  18.363  1.00 26.25           O  
ATOM    145  N   GLU A  90     -42.128  22.364  17.827  1.00 30.60           N  
ATOM    146  CA  GLU A  90     -43.321  22.990  18.394  1.00 34.35           C  
ATOM    147  C   GLU A  90     -43.969  23.904  17.349  1.00 34.97           C  
ATOM    148  O   GLU A  90     -43.408  24.947  16.995  1.00 35.85           O  
ATOM    149  CB  GLU A  90     -42.960  23.826  19.630  1.00 34.52           C  
ATOM    150  CG  GLU A  90     -42.716  23.050  20.897  1.00 36.79           C  
ATOM    151  CD  GLU A  90     -42.128  23.927  22.011  1.00 38.21           C  
ATOM    152  OE1 GLU A  90     -40.947  23.696  22.402  1.00 41.41           O  
ATOM    153  OE2 GLU A  90     -42.853  24.848  22.492  1.00 42.68           O  
ATOM    154  N   GLY A  91     -45.143  23.523  16.860  1.00 35.35           N  
ATOM    155  CA  GLY A  91     -45.861  24.334  15.883  1.00 35.98           C  
ATOM    156  C   GLY A  91     -46.949  25.143  16.552  1.00 36.09           C  
ATOM    157  O   GLY A  91     -47.140  25.078  17.783  1.00 35.77           O  
ATOM    158  N   SER A  92     -47.676  25.911  15.750  1.00 36.73           N  
ATOM    159  CA  SER A  92     -48.812  26.675  16.294  1.00 37.50           C  
ATOM    160  C   SER A  92     -49.980  25.771  16.735  1.00 36.39           C  
ATOM    161  O   SER A  92     -50.662  26.058  17.727  1.00 36.41           O  
ATOM    162  CB  SER A  92     -49.269  27.759  15.308  1.00 38.37           C  
ATOM    163  OG  SER A  92     -49.271  27.249  13.977  1.00 42.56           O  
ATOM    164  N   PHE A  93     -50.179  24.657  16.030  1.00 34.74           N  
ATOM    165  CA  PHE A  93     -51.284  23.763  16.351  1.00 33.33           C  
ATOM    166  C   PHE A  93     -50.877  22.363  16.821  1.00 31.57           C  
ATOM    167  O   PHE A  93     -51.748  21.527  17.108  1.00 30.67           O  
ATOM    168  CB  PHE A  93     -52.260  23.701  15.168  1.00 34.58           C  
ATOM    169  CG  PHE A  93     -52.704  25.062  14.707  1.00 36.34           C  
ATOM    170  CD1 PHE A  93     -52.132  25.655  13.590  1.00 39.72           C  
ATOM    171  CD2 PHE A  93     -53.656  25.776  15.431  1.00 38.99           C  
ATOM    172  CE1 PHE A  93     -52.523  26.943  13.167  1.00 40.43           C  
ATOM    173  CE2 PHE A  93     -54.050  27.055  15.026  1.00 39.59           C  
ATOM    174  CZ  PHE A  93     -53.477  27.639  13.890  1.00 38.68           C  
ATOM    175  N   SER A  94     -49.570  22.115  16.913  1.00 28.88           N  
ATOM    176  CA  SER A  94     -49.098  20.798  17.322  1.00 27.68           C  
ATOM    177  C   SER A  94     -47.704  20.813  17.939  1.00 26.29           C  
ATOM    178  O   SER A  94     -46.946  21.770  17.784  1.00 25.93           O  
ATOM    179  CB  SER A  94     -49.136  19.853  16.119  1.00 27.02           C  
ATOM    180  OG  SER A  94     -48.148  20.226  15.181  1.00 29.63           O  
ATOM    181  N   THR A  95     -47.370  19.731  18.638  1.00 24.29           N  
ATOM    182  CA  THR A  95     -46.018  19.535  19.145  1.00 22.48           C  
ATOM    183  C   THR A  95     -45.605  18.133  18.701  1.00 20.73           C  
ATOM    184  O   THR A  95     -46.400  17.198  18.809  1.00 19.12           O  
ATOM    185  CB  THR A  95     -46.033  19.663  20.682  1.00 23.30           C  
ATOM    186  OG1 THR A  95     -46.485  20.987  21.013  1.00 26.82           O  
ATOM    187  CG2 THR A  95     -44.649  19.419  21.319  1.00 23.81           C  
ATOM    188  N   VAL A  96     -44.373  17.999  18.215  1.00 18.58           N  
ATOM    189  CA  VAL A  96     -43.827  16.696  17.849  1.00 17.28           C  
ATOM    190  C   VAL A  96     -42.803  16.277  18.881  1.00 16.07           C  
ATOM    191  O   VAL A  96     -41.880  17.035  19.170  1.00 16.03           O  
ATOM    192  CB  VAL A  96     -43.186  16.723  16.469  1.00 16.77           C  
ATOM    193  CG1 VAL A  96     -42.690  15.286  16.138  1.00 17.46           C  
ATOM    194  CG2 VAL A  96     -44.228  17.186  15.433  1.00 17.99           C  
ATOM    195  N   VAL A  97     -43.021  15.104  19.470  1.00 15.48           N  
ATOM    196  CA  VAL A  97     -42.169  14.577  20.530  1.00 16.81           C  
ATOM    197  C   VAL A  97     -41.612  13.234  20.072  1.00 16.61           C  
ATOM    198  O   VAL A  97     -42.318  12.463  19.457  1.00 17.41           O  
ATOM    199  CB  VAL A  97     -42.995  14.384  21.822  1.00 16.29           C  
ATOM    200  CG1 VAL A  97     -42.111  13.923  22.962  1.00 19.06           C  
ATOM    201  CG2 VAL A  97     -43.631  15.736  22.224  1.00 17.84           C  
ATOM    202  N   LEU A  98     -40.347  12.966  20.370  1.00 16.51           N  
ATOM    203  CA  LEU A  98     -39.767  11.657  20.150  1.00 17.49           C  
ATOM    204  C   LEU A  98     -40.275  10.688  21.224  1.00 17.52           C  
ATOM    205  O   LEU A  98     -40.212  11.007  22.421  1.00 18.45           O  
ATOM    206  CB  LEU A  98     -38.241  11.764  20.191  1.00 16.73           C  
ATOM    207  CG  LEU A  98     -37.420  10.509  19.887  1.00 19.12           C  
ATOM    208  CD1 LEU A  98     -37.742   9.952  18.487  1.00 18.44           C  
ATOM    209  CD2 LEU A  98     -35.938  10.849  19.959  1.00 17.97           C  
ATOM    210  N   ALA A  99     -40.787   9.528  20.813  1.00 16.38           N  
ATOM    211  CA  ALA A  99     -41.357   8.551  21.759  1.00 16.90           C  
ATOM    212  C   ALA A  99     -40.787   7.179  21.451  1.00 18.34           C  
ATOM    213  O   ALA A  99     -40.541   6.856  20.260  1.00 17.98           O  
ATOM    214  CB  ALA A  99     -42.854   8.494  21.636  1.00 16.62           C  
ATOM    215  N   ARG A 100     -40.584   6.377  22.493  1.00 17.77           N  
ATOM    216  CA  ARG A 100     -40.142   5.006  22.305  1.00 18.73           C  
ATOM    217  C   ARG A 100     -41.274   4.114  22.771  1.00 18.21           C  
ATOM    218  O   ARG A 100     -41.776   4.269  23.908  1.00 18.00           O  
ATOM    219  CB  ARG A 100     -38.853   4.726  23.073  1.00 20.30           C  
ATOM    220  CG  ARG A 100     -38.047   3.586  22.464  1.00 24.42           C  
ATOM    221  CD  ARG A 100     -36.795   3.292  23.273  1.00 30.43           C  
ATOM    222  NE  ARG A 100     -35.693   4.190  22.912  1.00 33.33           N  
ATOM    223  CZ  ARG A 100     -34.883   4.010  21.869  1.00 35.77           C  
ATOM    224  NH1 ARG A 100     -35.050   2.976  21.047  1.00 33.02           N  
ATOM    225  NH2 ARG A 100     -33.896   4.872  21.651  1.00 38.70           N  
ATOM    226  N   GLU A 101     -41.729   3.239  21.870  1.00 16.47           N  
ATOM    227  CA  GLU A 101     -42.789   2.300  22.165  1.00 17.75           C  
ATOM    228  C   GLU A 101     -42.179   1.220  23.086  1.00 18.74           C  
ATOM    229  O   GLU A 101     -41.154   0.629  22.757  1.00 19.28           O  
ATOM    230  CB  GLU A 101     -43.332   1.665  20.888  1.00 17.75           C  
ATOM    231  CG  GLU A 101     -44.547   0.820  21.128  1.00 19.16           C  
ATOM    232  CD  GLU A 101     -45.008   0.096  19.885  1.00 22.06           C  
ATOM    233  OE1 GLU A 101     -44.208  -0.044  18.927  1.00 22.08           O  
ATOM    234  OE2 GLU A 101     -46.188  -0.320  19.868  1.00 22.93           O  
ATOM    235  N   LEU A 102     -42.805   1.005  24.238  1.00 19.92           N  
ATOM    236  CA  LEU A 102     -42.275   0.100  25.272  1.00 21.61           C  
ATOM    237  C   LEU A 102     -42.175  -1.340  24.798  1.00 22.36           C  
ATOM    238  O   LEU A 102     -41.116  -1.960  24.954  1.00 22.20           O  
ATOM    239  CB  LEU A 102     -43.143   0.170  26.527  1.00 22.82           C  
ATOM    240  CG  LEU A 102     -43.175   1.541  27.208  1.00 24.27           C  
ATOM    241  CD1 LEU A 102     -44.135   1.537  28.410  1.00 27.93           C  
ATOM    242  CD2 LEU A 102     -41.774   1.977  27.592  1.00 27.34           C  
ATOM    243  N   ALA A 103     -43.266  -1.844  24.220  1.00 21.96           N  
ATOM    244  CA  ALA A 103     -43.328  -3.212  23.685  1.00 22.87           C  
ATOM    245  C   ALA A 103     -42.319  -3.586  22.589  1.00 22.47           C  
ATOM    246  O   ALA A 103     -42.053  -4.781  22.384  1.00 23.08           O  
ATOM    247  CB  ALA A 103     -44.741  -3.522  23.211  1.00 23.45           C  
ATOM    248  N   THR A 104     -41.766  -2.597  21.886  1.00 21.31           N  
ATOM    249  CA  THR A 104     -40.963  -2.874  20.698  1.00 20.81           C  
ATOM    250  C   THR A 104     -39.598  -2.194  20.707  1.00 20.93           C  
ATOM    251  O   THR A 104     -38.711  -2.610  19.978  1.00 21.66           O  
ATOM    252  CB  THR A 104     -41.675  -2.430  19.408  1.00 21.74           C  
ATOM    253  OG1 THR A 104     -41.804  -0.989  19.398  1.00 18.78           O  
ATOM    254  CG2 THR A 104     -43.074  -3.086  19.259  1.00 20.09           C  
ATOM    255  N   SER A 105     -39.441  -1.138  21.503  1.00 19.42           N  
ATOM    256  CA  SER A 105     -38.220  -0.314  21.487  1.00 20.15           C  
ATOM    257  C   SER A 105     -38.154   0.604  20.248  1.00 18.07           C  
ATOM    258  O   SER A 105     -37.173   1.341  20.060  1.00 18.55           O  
ATOM    259  CB  SER A 105     -36.952  -1.187  21.570  1.00 20.47           C  
ATOM    260  OG  SER A 105     -35.842  -0.415  21.974  1.00 26.25           O  
ATOM    261  N   ARG A 106     -39.178   0.563  19.408  1.00 16.13           N  
ATOM    262  CA  ARG A 106     -39.193   1.400  18.204  1.00 16.52           C  
ATOM    263  C   ARG A 106     -39.400   2.865  18.563  1.00 16.77           C  
ATOM    264  O   ARG A 106     -40.202   3.161  19.451  1.00 15.42           O  
ATOM    265  CB  ARG A 106     -40.336   0.981  17.275  1.00 16.09           C  
ATOM    266  CG  ARG A 106     -40.097  -0.344  16.569  1.00 17.55           C  
ATOM    267  CD  ARG A 106     -41.339  -0.735  15.808  1.00 18.23           C  
ATOM    268  NE  ARG A 106     -41.023  -1.721  14.770  1.00 22.15           N  
ATOM    269  CZ  ARG A 106     -41.909  -2.598  14.290  1.00 21.50           C  
ATOM    270  NH1 ARG A 106     -43.173  -2.595  14.724  1.00 18.85           N  
ATOM    271  NH2 ARG A 106     -41.543  -3.435  13.338  1.00 20.05           N  
ATOM    272  N   GLU A 107     -38.691   3.753  17.865  1.00 15.69           N  
ATOM    273  CA  GLU A 107     -38.852   5.222  18.019  1.00 17.03           C  
ATOM    274  C   GLU A 107     -39.828   5.749  16.964  1.00 16.49           C  
ATOM    275  O   GLU A 107     -39.755   5.355  15.779  1.00 16.05           O  
ATOM    276  CB  GLU A 107     -37.502   5.917  17.839  1.00 17.70           C  
ATOM    277  CG  GLU A 107     -36.545   5.632  19.021  1.00 22.74           C  
ATOM    278  CD  GLU A 107     -35.255   6.417  18.922  1.00 28.66           C  
ATOM    279  OE1 GLU A 107     -34.981   7.221  19.843  1.00 32.45           O  
ATOM    280  OE2 GLU A 107     -34.521   6.230  17.924  1.00 33.19           O  
ATOM    281  N   TYR A 108     -40.763   6.580  17.398  1.00 14.73           N  
ATOM    282  CA  TYR A 108     -41.663   7.299  16.507  1.00 14.48           C  
ATOM    283  C   TYR A 108     -41.596   8.779  16.835  1.00 14.61           C  
ATOM    284  O   TYR A 108     -41.274   9.152  17.967  1.00 14.42           O  
ATOM    285  CB  TYR A 108     -43.089   6.833  16.741  1.00 14.85           C  
ATOM    286  CG  TYR A 108     -43.312   5.412  16.302  1.00 14.72           C  
ATOM    287  CD1 TYR A 108     -43.581   5.125  14.970  1.00 14.79           C  
ATOM    288  CD2 TYR A 108     -43.254   4.356  17.228  1.00 16.36           C  
ATOM    289  CE1 TYR A 108     -43.793   3.819  14.532  1.00 16.51           C  
ATOM    290  CE2 TYR A 108     -43.469   3.050  16.823  1.00 15.90           C  
ATOM    291  CZ  TYR A 108     -43.744   2.785  15.472  1.00 19.22           C  
ATOM    292  OH  TYR A 108     -43.967   1.499  15.041  1.00 17.98           O  
ATOM    293  N   ALA A 109     -41.870   9.614  15.837  1.00 13.31           N  
ATOM    294  CA  ALA A 109     -42.081  11.023  16.068  1.00 13.76           C  
ATOM    295  C   ALA A 109     -43.580  11.141  16.242  1.00 14.41           C  
ATOM    296  O   ALA A 109     -44.368  10.898  15.287  1.00 14.52           O  
ATOM    297  CB  ALA A 109     -41.559  11.859  14.872  1.00 13.29           C  
ATOM    298  N   ILE A 110     -44.010  11.464  17.465  1.00 14.14           N  
ATOM    299  CA  ILE A 110     -45.448  11.513  17.703  1.00 15.13           C  
ATOM    300  C   ILE A 110     -45.886  12.968  17.680  1.00 14.89           C  
ATOM    301  O   ILE A 110     -45.439  13.769  18.497  1.00 15.07           O  
ATOM    302  CB  ILE A 110     -45.873  10.822  19.020  1.00 14.51           C  
ATOM    303  CG1 ILE A 110     -45.507   9.308  18.965  1.00 16.26           C  
ATOM    304  CG2 ILE A 110     -47.367  11.002  19.214  1.00 13.86           C  
ATOM    305  CD1 ILE A 110     -46.263   8.467  20.071  1.00 16.34           C  
ATOM    306  N   LYS A 111     -46.726  13.300  16.707  1.00 15.84           N  
ATOM    307  CA  LYS A 111     -47.298  14.640  16.584  1.00 16.70           C  
ATOM    308  C   LYS A 111     -48.537  14.739  17.469  1.00 16.47           C  
ATOM    309  O   LYS A 111     -49.473  13.935  17.330  1.00 18.32           O  
ATOM    310  CB  LYS A 111     -47.688  14.879  15.129  1.00 17.18           C  
ATOM    311  CG  LYS A 111     -48.170  16.336  14.810  1.00 15.94           C  
ATOM    312  CD  LYS A 111     -47.849  16.595  13.336  1.00 22.23           C  
ATOM    313  CE  LYS A 111     -48.324  17.957  12.823  1.00 26.38           C  
ATOM    314  NZ  LYS A 111     -47.832  18.188  11.411  1.00 28.55           N  
ATOM    315  N   ILE A 112     -48.551  15.698  18.383  1.00 16.82           N  
ATOM    316  CA  ILE A 112     -49.615  15.766  19.395  1.00 17.41           C  
ATOM    317  C   ILE A 112     -50.397  17.059  19.185  1.00 19.09           C  
ATOM    318  O   ILE A 112     -49.803  18.119  19.072  1.00 18.68           O  
ATOM    319  CB  ILE A 112     -49.047  15.715  20.841  1.00 17.45           C  
ATOM    320  CG1 ILE A 112     -48.242  14.421  21.037  1.00 15.73           C  
ATOM    321  CG2 ILE A 112     -50.187  15.787  21.885  1.00 17.47           C  
ATOM    322  CD1 ILE A 112     -47.367  14.412  22.298  1.00 17.44           C  
ATOM    323  N   LEU A 113     -51.715  16.944  19.098  1.00 19.61           N  
ATOM    324  CA  LEU A 113     -52.568  18.086  18.813  1.00 22.03           C  
ATOM    325  C   LEU A 113     -53.681  18.199  19.836  1.00 22.53           C  
ATOM    326  O   LEU A 113     -54.310  17.202  20.202  1.00 22.91           O  
ATOM    327  CB  LEU A 113     -53.182  17.967  17.399  1.00 22.21           C  
ATOM    328  CG  LEU A 113     -52.188  17.884  16.234  1.00 22.39           C  
ATOM    329  CD1 LEU A 113     -51.956  16.379  15.888  1.00 23.59           C  
ATOM    330  CD2 LEU A 113     -52.662  18.651  15.031  1.00 24.82           C  
ATOM    331  N   GLU A 114     -53.939  19.417  20.293  1.00 24.30           N  
ATOM    332  CA  GLU A 114     -54.939  19.617  21.352  1.00 26.36           C  
ATOM    333  C   GLU A 114     -56.311  19.821  20.700  1.00 25.00           C  
ATOM    334  O   GLU A 114     -56.471  20.754  19.951  1.00 25.41           O  
ATOM    335  CB  GLU A 114     -54.537  20.818  22.236  1.00 26.06           C  
ATOM    336  CG  GLU A 114     -55.606  21.188  23.270  1.00 30.15           C  
ATOM    337  CD  GLU A 114     -55.144  22.190  24.310  1.00 31.87           C  
ATOM    338  OE1 GLU A 114     -54.095  22.851  24.098  1.00 38.93           O  
ATOM    339  OE2 GLU A 114     -55.844  22.295  25.357  1.00 38.66           O  
ATOM    340  N   LYS A 115     -57.273  18.931  20.941  1.00 25.66           N  
ATOM    341  CA  LYS A 115     -58.571  19.024  20.257  1.00 26.02           C  
ATOM    342  C   LYS A 115     -59.253  20.410  20.469  1.00 27.60           C  
ATOM    343  O   LYS A 115     -59.764  21.032  19.512  1.00 27.04           O  
ATOM    344  CB  LYS A 115     -59.482  17.868  20.657  1.00 26.23           C  
ATOM    345  CG  LYS A 115     -59.209  16.567  19.868  1.00 25.99           C  
ATOM    346  CD  LYS A 115     -60.068  15.378  20.320  1.00 25.18           C  
ATOM    347  CE  LYS A 115     -59.549  14.768  21.586  1.00 25.92           C  
ATOM    348  NZ  LYS A 115     -60.307  13.554  22.053  1.00 24.42           N  
ATOM    349  N   ARG A 116     -59.184  20.925  21.697  1.00 28.10           N  
ATOM    350  CA  ARG A 116     -59.819  22.212  22.014  1.00 29.13           C  
ATOM    351  C   ARG A 116     -59.247  23.359  21.156  1.00 28.77           C  
ATOM    352  O   ARG A 116     -59.993  24.134  20.561  1.00 27.25           O  
ATOM    353  CB  ARG A 116     -59.729  22.511  23.517  1.00 30.11           C  
ATOM    354  CG  ARG A 116     -60.275  23.895  23.909  1.00 35.96           C  
ATOM    355  CD  ARG A 116     -60.604  23.971  25.400  1.00 44.71           C  
ATOM    356  NE  ARG A 116     -60.998  25.327  25.827  1.00 50.86           N  
ATOM    357  CZ  ARG A 116     -62.244  25.812  25.812  1.00 53.37           C  
ATOM    358  NH1 ARG A 116     -63.264  25.071  25.372  1.00 54.32           N  
ATOM    359  NH2 ARG A 116     -62.472  27.057  26.235  1.00 53.44           N  
ATOM    360  N   HIS A 117     -57.923  23.413  21.041  1.00 28.04           N  
ATOM    361  CA  HIS A 117     -57.259  24.447  20.260  1.00 28.63           C  
ATOM    362  C   HIS A 117     -57.545  24.334  18.756  1.00 27.41           C  
ATOM    363  O   HIS A 117     -57.795  25.338  18.073  1.00 26.58           O  
ATOM    364  CB  HIS A 117     -55.765  24.364  20.558  1.00 29.47           C  
ATOM    365  CG  HIS A 117     -54.938  25.375  19.837  1.00 33.35           C  
ATOM    366  ND1 HIS A 117     -55.096  26.732  20.016  1.00 36.06           N  
ATOM    367  CD2 HIS A 117     -53.906  25.227  18.973  1.00 36.70           C  
ATOM    368  CE1 HIS A 117     -54.219  27.377  19.268  1.00 37.90           C  
ATOM    369  NE2 HIS A 117     -53.485  26.489  18.626  1.00 38.69           N  
ATOM    370  N   ILE A 118     -57.501  23.109  18.226  1.00 26.72           N  
ATOM    371  CA  ILE A 118     -57.885  22.881  16.830  1.00 25.46           C  
ATOM    372  C   ILE A 118     -59.324  23.392  16.570  1.00 25.97           C  
ATOM    373  O   ILE A 118     -59.562  24.099  15.589  1.00 26.14           O  
ATOM    374  CB  ILE A 118     -57.755  21.394  16.466  1.00 25.31           C  
ATOM    375  CG1 ILE A 118     -56.271  21.009  16.376  1.00 23.88           C  
ATOM    376  CG2 ILE A 118     -58.491  21.049  15.154  1.00 24.07           C  
ATOM    377  CD1 ILE A 118     -56.082  19.598  16.817  1.00 28.58           C  
ATOM    378  N   ILE A 119     -60.258  23.060  17.465  1.00 26.93           N  
ATOM    379  CA  ILE A 119     -61.645  23.528  17.323  1.00 28.06           C  
ATOM    380  C   ILE A 119     -61.719  25.066  17.412  1.00 29.46           C  
ATOM    381  O   ILE A 119     -62.286  25.710  16.507  1.00 29.10           O  
ATOM    382  CB  ILE A 119     -62.618  22.810  18.303  1.00 28.14           C  
ATOM    383  CG1 ILE A 119     -62.781  21.336  17.879  1.00 27.11           C  
ATOM    384  CG2 ILE A 119     -63.999  23.501  18.319  1.00 28.26           C  
ATOM    385  CD1 ILE A 119     -63.264  20.412  18.995  1.00 24.02           C  
ATOM    386  N   LYS A 120     -61.112  25.645  18.455  1.00 30.34           N  
ATOM    387  CA  LYS A 120     -61.127  27.112  18.650  1.00 32.95           C  
ATOM    388  C   LYS A 120     -60.656  27.837  17.404  1.00 32.54           C  
ATOM    389  O   LYS A 120     -61.255  28.838  16.996  1.00 32.18           O  
ATOM    390  CB  LYS A 120     -60.299  27.574  19.872  1.00 33.23           C  
ATOM    391  CG  LYS A 120     -60.968  27.311  21.246  1.00 37.29           C  
ATOM    392  CD  LYS A 120     -60.289  28.069  22.436  1.00 36.34           C  
ATOM    393  CE  LYS A 120     -59.079  27.296  23.058  1.00 40.42           C  
ATOM    394  NZ  LYS A 120     -57.748  27.564  22.390  1.00 40.22           N  
ATOM    395  N   GLU A 121     -59.604  27.313  16.776  1.00 32.20           N  
ATOM    396  CA  GLU A 121     -58.964  28.003  15.659  1.00 32.78           C  
ATOM    397  C   GLU A 121     -59.458  27.570  14.285  1.00 31.72           C  
ATOM    398  O   GLU A 121     -58.854  27.919  13.276  1.00 32.06           O  
ATOM    399  CB  GLU A 121     -57.430  27.877  15.744  1.00 33.60           C  
ATOM    400  CG  GLU A 121     -56.800  28.392  17.043  1.00 37.63           C  
ATOM    401  CD  GLU A 121     -57.064  29.876  17.315  1.00 43.10           C  
ATOM    402  OE1 GLU A 121     -57.125  30.692  16.361  1.00 44.66           O  
ATOM    403  OE2 GLU A 121     -57.216  30.219  18.512  1.00 46.26           O  
ATOM    404  N   ASN A 122     -60.552  26.811  14.253  1.00 30.87           N  
ATOM    405  CA  ASN A 122     -61.158  26.323  13.009  1.00 30.14           C  
ATOM    406  C   ASN A 122     -60.213  25.506  12.124  1.00 28.81           C  
ATOM    407  O   ASN A 122     -60.154  25.696  10.908  1.00 28.83           O  
ATOM    408  CB  ASN A 122     -61.788  27.468  12.225  1.00 31.28           C  
ATOM    409  CG  ASN A 122     -62.741  28.260  13.061  1.00 32.99           C  
ATOM    410  OD1 ASN A 122     -62.468  29.405  13.400  1.00 39.00           O  
ATOM    411  ND2 ASN A 122     -63.848  27.646  13.434  1.00 35.47           N  
ATOM    412  N   LYS A 123     -59.483  24.596  12.747  1.00 27.08           N  
ATOM    413  CA  LYS A 123     -58.491  23.808  12.024  1.00 26.38           C  
ATOM    414  C   LYS A 123     -58.920  22.368  11.807  1.00 25.08           C  
ATOM    415  O   LYS A 123     -58.127  21.569  11.331  1.00 25.42           O  
ATOM    416  CB  LYS A 123     -57.141  23.843  12.752  1.00 25.98           C  
ATOM    417  CG  LYS A 123     -56.500  25.218  12.804  1.00 28.58           C  
ATOM    418  CD  LYS A 123     -56.096  25.670  11.419  1.00 32.78           C  
ATOM    419  CE  LYS A 123     -55.838  27.154  11.381  1.00 37.85           C  
ATOM    420  NZ  LYS A 123     -55.464  27.521   9.983  1.00 41.20           N  
ATOM    421  N   VAL A 124     -60.150  22.016  12.177  1.00 23.86           N  
ATOM    422  CA  VAL A 124     -60.625  20.639  11.952  1.00 23.68           C  
ATOM    423  C   VAL A 124     -60.418  20.160  10.489  1.00 23.87           C  
ATOM    424  O   VAL A 124     -59.928  19.046  10.276  1.00 24.07           O  
ATOM    425  CB  VAL A 124     -62.094  20.402  12.417  1.00 23.83           C  
ATOM    426  CG1 VAL A 124     -62.520  18.965  12.117  1.00 21.86           C  
ATOM    427  CG2 VAL A 124     -62.261  20.705  13.936  1.00 22.87           C  
ATOM    428  N   PRO A 125     -60.784  20.987   9.480  1.00 24.38           N  
ATOM    429  CA  PRO A 125     -60.529  20.565   8.105  1.00 24.35           C  
ATOM    430  C   PRO A 125     -59.040  20.293   7.781  1.00 24.65           C  
ATOM    431  O   PRO A 125     -58.729  19.329   7.098  1.00 23.53           O  
ATOM    432  CB  PRO A 125     -61.083  21.735   7.281  1.00 25.11           C  
ATOM    433  CG  PRO A 125     -62.187  22.282   8.157  1.00 25.07           C  
ATOM    434  CD  PRO A 125     -61.483  22.292   9.501  1.00 24.45           C  
ATOM    435  N   TYR A 126     -58.151  21.113   8.326  1.00 24.90           N  
ATOM    436  CA  TYR A 126     -56.746  20.989   8.071  1.00 25.64           C  
ATOM    437  C   TYR A 126     -56.185  19.743   8.737  1.00 24.46           C  
ATOM    438  O   TYR A 126     -55.417  19.015   8.113  1.00 23.84           O  
ATOM    439  CB  TYR A 126     -56.009  22.231   8.564  1.00 28.39           C  
ATOM    440  CG  TYR A 126     -56.222  23.465   7.696  1.00 32.69           C  
ATOM    441  CD1 TYR A 126     -55.203  23.923   6.858  1.00 35.25           C  
ATOM    442  CD2 TYR A 126     -57.434  24.175   7.720  1.00 37.12           C  
ATOM    443  CE1 TYR A 126     -55.367  25.065   6.051  1.00 38.70           C  
ATOM    444  CE2 TYR A 126     -57.618  25.341   6.912  1.00 38.33           C  
ATOM    445  CZ  TYR A 126     -56.569  25.770   6.084  1.00 37.46           C  
ATOM    446  OH  TYR A 126     -56.692  26.898   5.283  1.00 38.29           O  
ATOM    447  N   VAL A 127     -56.545  19.509   9.996  1.00 22.50           N  
ATOM    448  CA  VAL A 127     -56.034  18.319  10.698  1.00 22.82           C  
ATOM    449  C   VAL A 127     -56.595  17.039  10.048  1.00 21.92           C  
ATOM    450  O   VAL A 127     -55.873  16.050   9.848  1.00 21.25           O  
ATOM    451  CB  VAL A 127     -56.337  18.360  12.216  1.00 22.04           C  
ATOM    452  CG1 VAL A 127     -55.811  17.093  12.911  1.00 24.18           C  
ATOM    453  CG2 VAL A 127     -55.710  19.608  12.811  1.00 22.90           C  
ATOM    454  N   THR A 128     -57.875  17.095   9.691  1.00 20.96           N  
ATOM    455  CA  THR A 128     -58.532  15.998   8.987  1.00 21.66           C  
ATOM    456  C   THR A 128     -57.800  15.692   7.656  1.00 21.90           C  
ATOM    457  O   THR A 128     -57.454  14.530   7.374  1.00 21.96           O  
ATOM    458  CB  THR A 128     -60.039  16.280   8.778  1.00 21.17           C  
ATOM    459  OG1 THR A 128     -60.655  16.488  10.065  1.00 21.91           O  
ATOM    460  CG2 THR A 128     -60.729  15.112   8.071  1.00 21.55           C  
ATOM    461  N   ARG A 129     -57.528  16.734   6.887  1.00 22.35           N  
ATOM    462  CA  ARG A 129     -56.815  16.593   5.614  1.00 23.60           C  
ATOM    463  C   ARG A 129     -55.400  16.071   5.818  1.00 23.01           C  
ATOM    464  O   ARG A 129     -54.949  15.197   5.070  1.00 23.64           O  
ATOM    465  CB  ARG A 129     -56.763  17.929   4.887  1.00 24.56           C  
ATOM    466  CG  ARG A 129     -56.025  17.896   3.544  1.00 27.54           C  
ATOM    467  CD  ARG A 129     -55.633  19.287   3.125  1.00 33.67           C  
ATOM    468  NE  ARG A 129     -56.653  20.284   3.436  1.00 39.17           N  
ATOM    469  CZ  ARG A 129     -56.408  21.543   3.813  1.00 42.01           C  
ATOM    470  NH1 ARG A 129     -55.151  21.995   3.959  1.00 40.16           N  
ATOM    471  NH2 ARG A 129     -57.439  22.344   4.075  1.00 43.49           N  
ATOM    472  N   GLU A 130     -54.711  16.574   6.839  1.00 22.85           N  
ATOM    473  CA  GLU A 130     -53.355  16.114   7.121  1.00 23.56           C  
ATOM    474  C   GLU A 130     -53.336  14.597   7.328  1.00 23.58           C  
ATOM    475  O   GLU A 130     -52.557  13.874   6.687  1.00 23.43           O  
ATOM    476  CB  GLU A 130     -52.781  16.812   8.348  1.00 23.84           C  
ATOM    477  CG  GLU A 130     -51.384  16.367   8.671  1.00 25.51           C  
ATOM    478  CD  GLU A 130     -50.758  17.159   9.807  1.00 31.12           C  
ATOM    479  OE1 GLU A 130     -51.364  18.169  10.233  1.00 33.70           O  
ATOM    480  OE2 GLU A 130     -49.648  16.779  10.259  1.00 31.18           O  
ATOM    481  N   ARG A 131     -54.209  14.115   8.207  1.00 23.12           N  
ATOM    482  CA  ARG A 131     -54.300  12.686   8.471  1.00 23.52           C  
ATOM    483  C   ARG A 131     -54.638  11.878   7.210  1.00 23.32           C  
ATOM    484  O   ARG A 131     -54.004  10.847   6.928  1.00 22.97           O  
ATOM    485  CB  ARG A 131     -55.300  12.364   9.607  1.00 23.71           C  
ATOM    486  CG  ARG A 131     -55.332  10.846   9.877  1.00 26.55           C  
ATOM    487  CD  ARG A 131     -56.288  10.468  10.941  1.00 33.18           C  
ATOM    488  NE  ARG A 131     -56.453   9.012  10.994  1.00 37.43           N  
ATOM    489  CZ  ARG A 131     -57.198   8.384  11.901  1.00 39.85           C  
ATOM    490  NH1 ARG A 131     -57.842   9.085  12.836  1.00 39.05           N  
ATOM    491  NH2 ARG A 131     -57.295   7.055  11.876  1.00 42.07           N  
ATOM    492  N   ASP A 132     -55.632  12.349   6.467  1.00 23.16           N  
ATOM    493  CA  ASP A 132     -56.084  11.687   5.238  1.00 23.24           C  
ATOM    494  C   ASP A 132     -55.006  11.619   4.108  1.00 22.67           C  
ATOM    495  O   ASP A 132     -54.843  10.578   3.437  1.00 22.76           O  
ATOM    496  CB  ASP A 132     -57.370  12.354   4.755  1.00 23.03           C  
ATOM    497  CG  ASP A 132     -58.584  12.054   5.687  1.00 28.43           C  
ATOM    498  OD1 ASP A 132     -58.481  11.183   6.603  1.00 31.56           O  
ATOM    499  OD2 ASP A 132     -59.656  12.684   5.498  1.00 30.53           O  
ATOM    500  N   VAL A 133     -54.266  12.705   3.916  1.00 21.61           N  
ATOM    501  CA  VAL A 133     -53.165  12.703   2.963  1.00 20.92           C  
ATOM    502  C   VAL A 133     -52.092  11.706   3.389  1.00 22.13           C  
ATOM    503  O   VAL A 133     -51.692  10.860   2.584  1.00 20.57           O  
ATOM    504  CB  VAL A 133     -52.566  14.097   2.777  1.00 21.32           C  
ATOM    505  CG1 VAL A 133     -51.234  14.030   2.016  1.00 21.07           C  
ATOM    506  CG2 VAL A 133     -53.567  14.977   2.043  1.00 21.24           C  
ATOM    507  N   MET A 134     -51.660  11.775   4.653  1.00 22.34           N  
ATOM    508  CA  MET A 134     -50.538  10.933   5.109  1.00 24.97           C  
ATOM    509  C   MET A 134     -50.908   9.475   5.037  1.00 25.27           C  
ATOM    510  O   MET A 134     -50.048   8.611   4.758  1.00 24.85           O  
ATOM    511  CB  MET A 134     -50.087  11.303   6.523  1.00 23.86           C  
ATOM    512  CG  MET A 134     -49.368  12.642   6.588  1.00 26.19           C  
ATOM    513  SD  MET A 134     -48.566  12.966   8.181  1.00 28.90           S  
ATOM    514  CE  MET A 134     -47.391  11.640   8.105  1.00 33.32           C  
ATOM    515  N   SER A 135     -52.193   9.191   5.248  1.00 25.83           N  
ATOM    516  CA  SER A 135     -52.658   7.823   5.158  1.00 27.98           C  
ATOM    517  C   SER A 135     -52.549   7.316   3.728  1.00 27.81           C  
ATOM    518  O   SER A 135     -52.470   6.107   3.507  1.00 28.62           O  
ATOM    519  CB  SER A 135     -54.101   7.671   5.686  1.00 28.24           C  
ATOM    520  OG  SER A 135     -55.046   8.230   4.769  1.00 33.83           O  
ATOM    521  N   ARG A 136     -52.536   8.226   2.763  1.00 27.49           N  
ATOM    522  CA  ARG A 136     -52.484   7.831   1.357  1.00 28.69           C  
ATOM    523  C   ARG A 136     -51.064   7.652   0.824  1.00 28.22           C  
ATOM    524  O   ARG A 136     -50.875   7.095  -0.245  1.00 30.00           O  
ATOM    525  CB  ARG A 136     -53.262   8.809   0.479  1.00 28.53           C  
ATOM    526  CG  ARG A 136     -54.771   8.786   0.747  1.00 32.87           C  
ATOM    527  CD  ARG A 136     -55.476   9.893  -0.034  1.00 36.33           C  
ATOM    528  NE  ARG A 136     -55.047   9.868  -1.433  1.00 40.27           N  
ATOM    529  CZ  ARG A 136     -55.474  10.711  -2.372  1.00 42.84           C  
ATOM    530  NH1 ARG A 136     -56.367  11.654  -2.061  1.00 43.04           N  
ATOM    531  NH2 ARG A 136     -55.016  10.603  -3.624  1.00 40.30           N  
ATOM    532  N   LEU A 137     -50.069   8.090   1.581  1.00 27.13           N  
ATOM    533  CA  LEU A 137     -48.703   8.102   1.091  1.00 26.48           C  
ATOM    534  C   LEU A 137     -48.027   6.806   1.457  1.00 25.69           C  
ATOM    535  O   LEU A 137     -48.120   6.346   2.601  1.00 25.86           O  
ATOM    536  CB  LEU A 137     -47.930   9.263   1.701  1.00 26.31           C  
ATOM    537  CG  LEU A 137     -48.539  10.662   1.558  1.00 27.65           C  
ATOM    538  CD1 LEU A 137     -47.704  11.674   2.376  1.00 28.05           C  
ATOM    539  CD2 LEU A 137     -48.612  11.062   0.124  1.00 26.52           C  
ATOM    540  N   ASP A 138     -47.339   6.216   0.491  1.00 22.96           N  
ATOM    541  CA  ASP A 138     -46.642   4.977   0.748  1.00 21.64           C  
ATOM    542  C   ASP A 138     -45.422   4.993  -0.142  1.00 19.67           C  
ATOM    543  O   ASP A 138     -45.364   4.310  -1.143  1.00 19.48           O  
ATOM    544  CB  ASP A 138     -47.549   3.791   0.399  1.00 22.38           C  
ATOM    545  CG  ASP A 138     -46.910   2.457   0.743  1.00 25.20           C  
ATOM    546  OD1 ASP A 138     -45.954   2.433   1.554  1.00 25.92           O  
ATOM    547  OD2 ASP A 138     -47.360   1.450   0.178  1.00 25.92           O  
ATOM    548  N   HIS A 139     -44.469   5.817   0.216  1.00 17.55           N  
ATOM    549  CA  HIS A 139     -43.329   6.025  -0.617  1.00 17.28           C  
ATOM    550  C   HIS A 139     -42.149   6.369   0.302  1.00 17.36           C  
ATOM    551  O   HIS A 139     -42.322   7.085   1.283  1.00 17.42           O  
ATOM    552  CB  HIS A 139     -43.630   7.149  -1.641  1.00 15.48           C  
ATOM    553  CG  HIS A 139     -42.527   7.347  -2.614  1.00 15.33           C  
ATOM    554  ND1 HIS A 139     -41.308   7.865  -2.242  1.00 13.39           N  
ATOM    555  CD2 HIS A 139     -42.408   6.987  -3.918  1.00 12.73           C  
ATOM    556  CE1 HIS A 139     -40.495   7.865  -3.288  1.00 15.18           C  
ATOM    557  NE2 HIS A 139     -41.141   7.336  -4.314  1.00 13.43           N  
ATOM    558  N   PRO A 140     -40.953   5.833   0.006  1.00 17.72           N  
ATOM    559  CA  PRO A 140     -39.814   6.059   0.869  1.00 17.81           C  
ATOM    560  C   PRO A 140     -39.425   7.520   1.105  1.00 18.65           C  
ATOM    561  O   PRO A 140     -38.775   7.790   2.101  1.00 18.52           O  
ATOM    562  CB  PRO A 140     -38.654   5.308   0.176  1.00 18.78           C  
ATOM    563  CG  PRO A 140     -39.174   4.938  -1.197  1.00 18.81           C  
ATOM    564  CD  PRO A 140     -40.652   4.927  -1.129  1.00 16.80           C  
ATOM    565  N   PHE A 141     -39.818   8.458   0.244  1.00 16.22           N  
ATOM    566  CA  PHE A 141     -39.374   9.836   0.453  1.00 15.79           C  
ATOM    567  C   PHE A 141     -40.399  10.657   1.213  1.00 15.19           C  
ATOM    568  O   PHE A 141     -40.305  11.875   1.227  1.00 16.20           O  
ATOM    569  CB  PHE A 141     -39.045  10.510  -0.893  1.00 14.19           C  
ATOM    570  CG  PHE A 141     -37.832   9.915  -1.587  1.00 15.36           C  
ATOM    571  CD1 PHE A 141     -36.785   9.354  -0.846  1.00 17.08           C  
ATOM    572  CD2 PHE A 141     -37.740   9.913  -2.982  1.00 12.85           C  
ATOM    573  CE1 PHE A 141     -35.669   8.815  -1.470  1.00 19.36           C  
ATOM    574  CE2 PHE A 141     -36.602   9.367  -3.611  1.00 14.38           C  
ATOM    575  CZ  PHE A 141     -35.583   8.829  -2.870  1.00 15.57           C  
ATOM    576  N   PHE A 142     -41.415  10.002   1.773  1.00 14.56           N  
ATOM    577  CA  PHE A 142     -42.376  10.705   2.593  1.00 16.09           C  
ATOM    578  C   PHE A 142     -42.438  10.143   4.004  1.00 17.02           C  
ATOM    579  O   PHE A 142     -42.294   8.942   4.197  1.00 16.70           O  
ATOM    580  CB  PHE A 142     -43.768  10.671   1.937  1.00 15.83           C  
ATOM    581  CG  PHE A 142     -43.833  11.492   0.693  1.00 15.44           C  
ATOM    582  CD1 PHE A 142     -44.012  12.865   0.777  1.00 15.21           C  
ATOM    583  CD2 PHE A 142     -43.581  10.916  -0.558  1.00 17.04           C  
ATOM    584  CE1 PHE A 142     -44.022  13.679  -0.391  1.00 16.36           C  
ATOM    585  CE2 PHE A 142     -43.593  11.721  -1.735  1.00 18.56           C  
ATOM    586  CZ  PHE A 142     -43.838  13.098  -1.639  1.00 17.91           C  
ATOM    587  N   VAL A 143     -42.686  11.027   4.967  1.00 17.62           N  
ATOM    588  CA  VAL A 143     -43.099  10.639   6.330  1.00 18.58           C  
ATOM    589  C   VAL A 143     -44.239   9.621   6.252  1.00 18.48           C  
ATOM    590  O   VAL A 143     -45.117   9.738   5.409  1.00 20.18           O  
ATOM    591  CB  VAL A 143     -43.588  11.886   7.110  1.00 18.78           C  
ATOM    592  CG1 VAL A 143     -44.883  12.461   6.433  1.00 21.57           C  
ATOM    593  CG2 VAL A 143     -43.788  11.576   8.603  1.00 17.43           C  
ATOM    594  N   LYS A 144     -44.173   8.577   7.065  1.00 18.10           N  
ATOM    595  CA  LYS A 144     -45.204   7.553   7.131  1.00 17.37           C  
ATOM    596  C   LYS A 144     -46.065   7.771   8.388  1.00 17.29           C  
ATOM    597  O   LYS A 144     -45.564   8.104   9.466  1.00 16.79           O  
ATOM    598  CB  LYS A 144     -44.564   6.142   7.165  1.00 17.67           C  
ATOM    599  CG  LYS A 144     -45.599   5.001   7.331  1.00 19.39           C  
ATOM    600  CD  LYS A 144     -45.044   3.611   6.930  1.00 20.38           C  
ATOM    601  CE  LYS A 144     -46.117   2.529   7.176  1.00 25.17           C  
ATOM    602  NZ  LYS A 144     -45.521   1.206   6.833  1.00 30.82           N  
ATOM    603  N   LEU A 145     -47.365   7.610   8.243  1.00 17.59           N  
ATOM    604  CA  LEU A 145     -48.251   7.572   9.384  1.00 17.84           C  
ATOM    605  C   LEU A 145     -48.472   6.112   9.794  1.00 18.34           C  
ATOM    606  O   LEU A 145     -49.092   5.308   9.052  1.00 17.26           O  
ATOM    607  CB  LEU A 145     -49.584   8.244   9.068  1.00 18.82           C  
ATOM    608  CG  LEU A 145     -50.652   8.176  10.158  1.00 18.89           C  
ATOM    609  CD1 LEU A 145     -50.206   8.930  11.410  1.00 17.92           C  
ATOM    610  CD2 LEU A 145     -51.984   8.768   9.590  1.00 19.02           C  
ATOM    611  N   TYR A 146     -47.978   5.758  10.978  1.00 16.77           N  
ATOM    612  CA  TYR A 146     -48.083   4.363  11.450  1.00 17.28           C  
ATOM    613  C   TYR A 146     -49.341   4.061  12.253  1.00 18.23           C  
ATOM    614  O   TYR A 146     -49.885   2.944  12.192  1.00 19.05           O  
ATOM    615  CB  TYR A 146     -46.879   3.986  12.286  1.00 16.03           C  
ATOM    616  CG  TYR A 146     -45.601   3.876  11.509  1.00 17.27           C  
ATOM    617  CD1 TYR A 146     -45.204   2.637  11.001  1.00 17.43           C  
ATOM    618  CD2 TYR A 146     -44.781   4.985  11.299  1.00 14.95           C  
ATOM    619  CE1 TYR A 146     -43.997   2.498  10.307  1.00 18.71           C  
ATOM    620  CE2 TYR A 146     -43.566   4.857  10.598  1.00 17.46           C  
ATOM    621  CZ  TYR A 146     -43.200   3.595  10.115  1.00 17.20           C  
ATOM    622  OH  TYR A 146     -42.058   3.401   9.407  1.00 18.78           O  
ATOM    623  N   PHE A 147     -49.813   5.047  13.001  1.00 17.85           N  
ATOM    624  CA  PHE A 147     -50.957   4.851  13.907  1.00 18.34           C  
ATOM    625  C   PHE A 147     -51.475   6.191  14.344  1.00 18.09           C  
ATOM    626  O   PHE A 147     -50.773   7.203  14.275  1.00 16.68           O  
ATOM    627  CB  PHE A 147     -50.599   4.018  15.170  1.00 16.91           C  
ATOM    628  CG  PHE A 147     -49.410   4.534  15.926  1.00 17.38           C  
ATOM    629  CD1 PHE A 147     -49.537   5.572  16.845  1.00 16.70           C  
ATOM    630  CD2 PHE A 147     -48.155   3.960  15.732  1.00 18.52           C  
ATOM    631  CE1 PHE A 147     -48.421   6.054  17.532  1.00 17.15           C  
ATOM    632  CE2 PHE A 147     -47.044   4.428  16.416  1.00 19.56           C  
ATOM    633  CZ  PHE A 147     -47.181   5.486  17.333  1.00 18.20           C  
ATOM    634  N   THR A 148     -52.719   6.189  14.775  1.00 18.94           N  
ATOM    635  CA  THR A 148     -53.294   7.365  15.416  1.00 20.29           C  
ATOM    636  C   THR A 148     -54.004   6.891  16.666  1.00 20.73           C  
ATOM    637  O   THR A 148     -54.458   5.739  16.763  1.00 21.13           O  
ATOM    638  CB  THR A 148     -54.315   8.139  14.520  1.00 21.45           C  
ATOM    639  OG1 THR A 148     -55.440   7.289  14.243  1.00 21.80           O  
ATOM    640  CG2 THR A 148     -53.676   8.593  13.197  1.00 21.99           C  
ATOM    641  N   PHE A 149     -54.089   7.778  17.635  1.00 20.86           N  
ATOM    642  CA  PHE A 149     -55.004   7.592  18.747  1.00 21.06           C  
ATOM    643  C   PHE A 149     -55.334   8.932  19.358  1.00 21.83           C  
ATOM    644  O   PHE A 149     -54.836   9.977  18.925  1.00 20.34           O  
ATOM    645  CB  PHE A 149     -54.482   6.594  19.802  1.00 21.12           C  
ATOM    646  CG  PHE A 149     -53.113   6.913  20.340  1.00 20.95           C  
ATOM    647  CD1 PHE A 149     -52.959   7.697  21.473  1.00 20.45           C  
ATOM    648  CD2 PHE A 149     -51.973   6.374  19.736  1.00 21.56           C  
ATOM    649  CE1 PHE A 149     -51.690   7.967  21.992  1.00 20.46           C  
ATOM    650  CE2 PHE A 149     -50.700   6.651  20.243  1.00 20.59           C  
ATOM    651  CZ  PHE A 149     -50.561   7.460  21.366  1.00 20.47           C  
ATOM    652  N   GLN A 150     -56.215   8.890  20.344  1.00 22.73           N  
ATOM    653  CA  GLN A 150     -56.560  10.085  21.071  1.00 25.27           C  
ATOM    654  C   GLN A 150     -56.946   9.769  22.509  1.00 25.37           C  
ATOM    655  O   GLN A 150     -57.372   8.650  22.832  1.00 25.40           O  
ATOM    656  CB  GLN A 150     -57.668  10.872  20.348  1.00 25.32           C  
ATOM    657  CG  GLN A 150     -58.975  10.127  20.067  1.00 27.77           C  
ATOM    658  CD  GLN A 150     -59.949  11.004  19.267  1.00 27.76           C  
ATOM    659  OE1 GLN A 150     -60.615  11.878  19.829  1.00 30.70           O  
ATOM    660  NE2 GLN A 150     -60.000  10.796  17.952  1.00 28.65           N  
ATOM    661  N   ASP A 151     -56.746  10.751  23.369  1.00 26.58           N  
ATOM    662  CA  ASP A 151     -57.327  10.710  24.711  1.00 27.78           C  
ATOM    663  C   ASP A 151     -58.357  11.838  24.822  1.00 28.38           C  
ATOM    664  O   ASP A 151     -58.751  12.402  23.802  1.00 28.04           O  
ATOM    665  CB  ASP A 151     -56.232  10.766  25.786  1.00 27.14           C  
ATOM    666  CG  ASP A 151     -55.381  12.012  25.723  1.00 27.09           C  
ATOM    667  OD1 ASP A 151     -55.846  13.077  25.247  1.00 24.22           O  
ATOM    668  OD2 ASP A 151     -54.214  11.926  26.185  1.00 27.36           O  
ATOM    669  N   ASP A 152     -58.780  12.179  26.039  1.00 30.13           N  
ATOM    670  CA  ASP A 152     -59.856  13.176  26.216  1.00 31.69           C  
ATOM    671  C   ASP A 152     -59.479  14.525  25.620  1.00 30.33           C  
ATOM    672  O   ASP A 152     -60.318  15.229  25.079  1.00 31.29           O  
ATOM    673  CB  ASP A 152     -60.261  13.309  27.695  1.00 32.88           C  
ATOM    674  CG  ASP A 152     -61.078  12.112  28.191  1.00 37.71           C  
ATOM    675  OD1 ASP A 152     -61.571  11.311  27.350  1.00 42.81           O  
ATOM    676  OD2 ASP A 152     -61.220  11.957  29.435  1.00 43.63           O  
ATOM    677  N   GLU A 153     -58.201  14.871  25.677  1.00 28.63           N  
ATOM    678  CA  GLU A 153     -57.809  16.201  25.272  1.00 27.47           C  
ATOM    679  C   GLU A 153     -57.029  16.286  23.956  1.00 25.98           C  
ATOM    680  O   GLU A 153     -57.032  17.331  23.327  1.00 24.26           O  
ATOM    681  CB  GLU A 153     -57.017  16.874  26.406  1.00 28.55           C  
ATOM    682  CG  GLU A 153     -57.745  16.864  27.784  1.00 32.64           C  
ATOM    683  CD  GLU A 153     -57.400  15.646  28.682  1.00 40.94           C  
ATOM    684  OE1 GLU A 153     -56.882  14.601  28.188  1.00 43.09           O  
ATOM    685  OE2 GLU A 153     -57.648  15.742  29.916  1.00 43.83           O  
ATOM    686  N   LYS A 154     -56.336  15.201  23.574  1.00 23.78           N  
ATOM    687  CA  LYS A 154     -55.324  15.280  22.517  1.00 23.26           C  
ATOM    688  C   LYS A 154     -55.452  14.207  21.453  1.00 21.31           C  
ATOM    689  O   LYS A 154     -55.854  13.088  21.747  1.00 22.24           O  
ATOM    690  CB  LYS A 154     -53.897  15.241  23.102  1.00 23.20           C  
ATOM    691  CG  LYS A 154     -53.536  16.508  23.866  1.00 25.17           C  
ATOM    692  CD  LYS A 154     -52.326  16.329  24.769  1.00 25.47           C  
ATOM    693  CE  LYS A 154     -51.811  17.689  25.242  1.00 29.00           C  
ATOM    694  NZ  LYS A 154     -50.736  17.568  26.248  1.00 29.28           N  
ATOM    695  N   LEU A 155     -55.077  14.576  20.230  1.00 20.63           N  
ATOM    696  CA  LEU A 155     -54.855  13.630  19.124  1.00 20.25           C  
ATOM    697  C   LEU A 155     -53.356  13.339  19.014  1.00 19.19           C  
ATOM    698  O   LEU A 155     -52.532  14.239  19.165  1.00 17.99           O  
ATOM    699  CB  LEU A 155     -55.294  14.236  17.788  1.00 20.99           C  
ATOM    700  CG  LEU A 155     -56.701  14.825  17.645  1.00 23.47           C  
ATOM    701  CD1 LEU A 155     -56.763  15.563  16.320  1.00 24.08           C  
ATOM    702  CD2 LEU A 155     -57.780  13.745  17.675  1.00 25.06           C  
ATOM    703  N   TYR A 156     -53.034  12.088  18.720  1.00 17.84           N  
ATOM    704  CA  TYR A 156     -51.650  11.629  18.581  1.00 17.85           C  
ATOM    705  C   TYR A 156     -51.477  10.938  17.236  1.00 16.67           C  
ATOM    706  O   TYR A 156     -52.228   9.999  16.932  1.00 17.64           O  
ATOM    707  CB  TYR A 156     -51.325  10.605  19.666  1.00 18.14           C  
ATOM    708  CG  TYR A 156     -51.486  11.116  21.076  1.00 19.88           C  
ATOM    709  CD1 TYR A 156     -52.741  11.226  21.668  1.00 21.17           C  
ATOM    710  CD2 TYR A 156     -50.370  11.439  21.837  1.00 18.91           C  
ATOM    711  CE1 TYR A 156     -52.878  11.675  22.992  1.00 21.47           C  
ATOM    712  CE2 TYR A 156     -50.494  11.884  23.146  1.00 22.27           C  
ATOM    713  CZ  TYR A 156     -51.749  12.000  23.710  1.00 20.59           C  
ATOM    714  OH  TYR A 156     -51.851  12.450  25.006  1.00 21.58           O  
ATOM    715  N   PHE A 157     -50.525  11.408  16.441  1.00 16.21           N  
ATOM    716  CA  PHE A 157     -50.234  10.807  15.152  1.00 16.18           C  
ATOM    717  C   PHE A 157     -48.854  10.192  15.257  1.00 14.86           C  
ATOM    718  O   PHE A 157     -47.896  10.907  15.454  1.00 14.95           O  
ATOM    719  CB  PHE A 157     -50.195  11.862  14.043  1.00 16.74           C  
ATOM    720  CG  PHE A 157     -51.545  12.497  13.725  1.00 18.96           C  
ATOM    721  CD1 PHE A 157     -52.738  11.941  14.192  1.00 19.37           C  
ATOM    722  CD2 PHE A 157     -51.599  13.643  12.933  1.00 22.45           C  
ATOM    723  CE1 PHE A 157     -53.977  12.531  13.908  1.00 22.58           C  
ATOM    724  CE2 PHE A 157     -52.849  14.236  12.603  1.00 24.02           C  
ATOM    725  CZ  PHE A 157     -54.035  13.674  13.125  1.00 21.23           C  
ATOM    726  N   GLY A 158     -48.749   8.889  15.030  1.00 13.79           N  
ATOM    727  CA  GLY A 158     -47.449   8.223  15.095  1.00 13.81           C  
ATOM    728  C   GLY A 158     -46.773   8.264  13.740  1.00 13.20           C  
ATOM    729  O   GLY A 158     -47.203   7.599  12.815  1.00 14.47           O  
ATOM    730  N   LEU A 159     -45.669   8.988  13.651  1.00 13.68           N  
ATOM    731  CA  LEU A 159     -44.999   9.215  12.385  1.00 14.75           C  
ATOM    732  C   LEU A 159     -43.626   8.587  12.381  1.00 15.21           C  
ATOM    733  O   LEU A 159     -43.039   8.337  13.458  1.00 13.74           O  
ATOM    734  CB  LEU A 159     -44.861  10.727  12.081  1.00 14.06           C  
ATOM    735  CG  LEU A 159     -46.144  11.533  12.200  1.00 16.57           C  
ATOM    736  CD1 LEU A 159     -45.887  13.041  12.037  1.00 15.39           C  
ATOM    737  CD2 LEU A 159     -47.200  11.040  11.221  1.00 16.82           C  
ATOM    738  N   SER A 160     -43.084   8.362  11.178  1.00 14.52           N  
ATOM    739  CA  SER A 160     -41.678   7.979  11.111  1.00 15.95           C  
ATOM    740  C   SER A 160     -40.798   9.061  11.706  1.00 16.56           C  
ATOM    741  O   SER A 160     -41.080  10.277  11.595  1.00 17.50           O  
ATOM    742  CB  SER A 160     -41.211   7.603   9.690  1.00 16.51           C  
ATOM    743  OG  SER A 160     -41.809   8.415   8.719  1.00 19.68           O  
ATOM    744  N   TYR A 161     -39.744   8.614  12.364  1.00 15.89           N  
ATOM    745  CA  TYR A 161     -38.768   9.519  12.935  1.00 16.50           C  
ATOM    746  C   TYR A 161     -37.575   9.628  11.968  1.00 16.51           C  
ATOM    747  O   TYR A 161     -36.915   8.637  11.659  1.00 15.98           O  
ATOM    748  CB  TYR A 161     -38.339   8.972  14.291  1.00 16.69           C  
ATOM    749  CG  TYR A 161     -37.187   9.710  14.935  1.00 19.22           C  
ATOM    750  CD1 TYR A 161     -37.172  11.114  15.007  1.00 16.08           C  
ATOM    751  CD2 TYR A 161     -36.126   9.005  15.484  1.00 17.25           C  
ATOM    752  CE1 TYR A 161     -36.103  11.767  15.607  1.00 18.40           C  
ATOM    753  CE2 TYR A 161     -35.065   9.660  16.073  1.00 20.37           C  
ATOM    754  CZ  TYR A 161     -35.073  11.039  16.138  1.00 18.24           C  
ATOM    755  OH  TYR A 161     -34.007  11.669  16.730  1.00 19.29           O  
ATOM    756  N   ALA A 162     -37.321  10.833  11.487  1.00 16.19           N  
ATOM    757  CA  ALA A 162     -36.168  11.093  10.637  1.00 17.47           C  
ATOM    758  C   ALA A 162     -35.060  11.621  11.536  1.00 18.29           C  
ATOM    759  O   ALA A 162     -35.093  12.782  11.961  1.00 18.04           O  
ATOM    760  CB  ALA A 162     -36.533  12.133   9.551  1.00 16.54           C  
ATOM    761  N   LYS A 163     -34.080  10.777  11.827  1.00 19.49           N  
ATOM    762  CA  LYS A 163     -33.093  11.094  12.894  1.00 22.50           C  
ATOM    763  C   LYS A 163     -32.161  12.304  12.612  1.00 21.66           C  
ATOM    764  O   LYS A 163     -31.708  12.994  13.544  1.00 21.28           O  
ATOM    765  CB  LYS A 163     -32.290   9.811  13.239  1.00 22.39           C  
ATOM    766  CG  LYS A 163     -30.855  10.070  13.674  1.00 27.53           C  
ATOM    767  CD  LYS A 163     -29.977   8.803  13.669  1.00 27.28           C  
ATOM    768  CE  LYS A 163     -28.502   9.155  13.892  1.00 35.83           C  
ATOM    769  NZ  LYS A 163     -27.977  10.385  13.148  1.00 39.14           N  
ATOM    770  N   ASN A 164     -31.892  12.588  11.334  1.00 20.89           N  
ATOM    771  CA  ASN A 164     -30.967  13.674  10.980  1.00 19.90           C  
ATOM    772  C   ASN A 164     -31.556  15.082  10.808  1.00 19.95           C  
ATOM    773  O   ASN A 164     -30.823  16.031  10.527  1.00 19.59           O  
ATOM    774  CB  ASN A 164     -30.110  13.235   9.801  1.00 19.99           C  
ATOM    775  CG  ASN A 164     -29.032  12.235  10.225  1.00 22.91           C  
ATOM    776  OD1 ASN A 164     -28.358  12.445  11.241  1.00 24.90           O  
ATOM    777  ND2 ASN A 164     -28.885  11.165   9.486  1.00 20.78           N  
ATOM    778  N   GLY A 165     -32.861  15.233  11.036  1.00 18.89           N  
ATOM    779  CA  GLY A 165     -33.460  16.579  11.068  1.00 20.38           C  
ATOM    780  C   GLY A 165     -33.587  17.238   9.687  1.00 20.68           C  
ATOM    781  O   GLY A 165     -33.687  16.538   8.676  1.00 21.13           O  
ATOM    782  N   GLU A 166     -33.556  18.573   9.659  1.00 20.73           N  
ATOM    783  CA  GLU A 166     -33.835  19.384   8.468  1.00 20.79           C  
ATOM    784  C   GLU A 166     -32.681  19.386   7.490  1.00 19.56           C  
ATOM    785  O   GLU A 166     -31.534  19.516   7.870  1.00 20.17           O  
ATOM    786  CB  GLU A 166     -34.109  20.854   8.835  1.00 20.45           C  
ATOM    787  CG  GLU A 166     -35.334  21.092   9.681  1.00 23.48           C  
ATOM    788  CD  GLU A 166     -35.516  22.553  10.098  1.00 23.56           C  
ATOM    789  OE1 GLU A 166     -34.659  23.399   9.754  1.00 24.54           O  
ATOM    790  OE2 GLU A 166     -36.536  22.853  10.772  1.00 28.05           O  
ATOM    791  N   LEU A 167     -33.006  19.279   6.212  1.00 19.16           N  
ATOM    792  CA  LEU A 167     -32.071  19.554   5.128  1.00 19.44           C  
ATOM    793  C   LEU A 167     -31.416  20.939   5.318  1.00 19.84           C  
ATOM    794  O   LEU A 167     -30.230  21.120   5.027  1.00 20.54           O  
ATOM    795  CB  LEU A 167     -32.841  19.533   3.785  1.00 18.68           C  
ATOM    796  CG  LEU A 167     -32.091  19.887   2.491  1.00 20.23           C  
ATOM    797  CD1 LEU A 167     -30.955  18.913   2.274  1.00 18.05           C  
ATOM    798  CD2 LEU A 167     -33.103  19.849   1.292  1.00 19.81           C  
ATOM    799  N   LEU A 168     -32.194  21.901   5.803  1.00 20.05           N  
ATOM    800  CA  LEU A 168     -31.685  23.265   5.994  1.00 21.71           C  
ATOM    801  C   LEU A 168     -30.434  23.214   6.903  1.00 22.34           C  
ATOM    802  O   LEU A 168     -29.450  23.916   6.668  1.00 23.45           O  
ATOM    803  CB  LEU A 168     -32.770  24.161   6.615  1.00 20.88           C  
ATOM    804  CG  LEU A 168     -32.349  25.621   6.894  1.00 22.37           C  
ATOM    805  CD1 LEU A 168     -31.883  26.372   5.621  1.00 20.02           C  
ATOM    806  CD2 LEU A 168     -33.455  26.343   7.596  1.00 23.09           C  
ATOM    807  N   LYS A 169     -30.460  22.345   7.907  1.00 22.66           N  
ATOM    808  CA  LYS A 169     -29.315  22.224   8.799  1.00 24.24           C  
ATOM    809  C   LYS A 169     -28.017  21.901   8.051  1.00 24.02           C  
ATOM    810  O   LYS A 169     -26.961  22.481   8.353  1.00 23.28           O  
ATOM    811  CB  LYS A 169     -29.587  21.211   9.915  1.00 23.77           C  
ATOM    812  CG  LYS A 169     -28.351  20.909  10.769  1.00 25.93           C  
ATOM    813  CD  LYS A 169     -28.624  19.801  11.773  1.00 27.77           C  
ATOM    814  CE  LYS A 169     -28.311  18.428  11.174  1.00 31.63           C  
ATOM    815  NZ  LYS A 169     -28.870  17.315  12.023  1.00 35.56           N  
ATOM    816  N   TYR A 170     -28.082  21.001   7.065  1.00 23.79           N  
ATOM    817  CA  TYR A 170     -26.896  20.674   6.251  1.00 24.45           C  
ATOM    818  C   TYR A 170     -26.492  21.778   5.293  1.00 25.27           C  
ATOM    819  O   TYR A 170     -25.285  21.991   5.040  1.00 26.64           O  
ATOM    820  CB  TYR A 170     -27.115  19.357   5.508  1.00 24.43           C  
ATOM    821  CG  TYR A 170     -27.215  18.244   6.507  1.00 24.57           C  
ATOM    822  CD1 TYR A 170     -26.053  17.614   6.988  1.00 24.86           C  
ATOM    823  CD2 TYR A 170     -28.449  17.854   7.023  1.00 23.12           C  
ATOM    824  CE1 TYR A 170     -26.116  16.590   7.936  1.00 23.71           C  
ATOM    825  CE2 TYR A 170     -28.526  16.841   7.978  1.00 25.29           C  
ATOM    826  CZ  TYR A 170     -27.352  16.213   8.421  1.00 25.16           C  
ATOM    827  OH  TYR A 170     -27.436  15.218   9.363  1.00 24.81           O  
ATOM    828  N   ILE A 171     -27.472  22.488   4.743  1.00 25.72           N  
ATOM    829  CA  ILE A 171     -27.120  23.603   3.859  1.00 26.30           C  
ATOM    830  C   ILE A 171     -26.245  24.573   4.666  1.00 28.00           C  
ATOM    831  O   ILE A 171     -25.138  24.915   4.231  1.00 28.85           O  
ATOM    832  CB  ILE A 171     -28.345  24.310   3.224  1.00 26.34           C  
ATOM    833  CG1 ILE A 171     -29.304  23.296   2.555  1.00 24.26           C  
ATOM    834  CG2 ILE A 171     -27.869  25.375   2.209  1.00 25.48           C  
ATOM    835  CD1 ILE A 171     -30.653  23.928   2.080  1.00 25.22           C  
ATOM    836  N   ARG A 172     -26.717  24.946   5.854  1.00 29.72           N  
ATOM    837  CA  ARG A 172     -25.986  25.845   6.762  1.00 32.32           C  
ATOM    838  C   ARG A 172     -24.640  25.282   7.235  1.00 32.65           C  
ATOM    839  O   ARG A 172     -23.653  26.027   7.307  1.00 33.03           O  
ATOM    840  CB  ARG A 172     -26.846  26.212   7.964  1.00 31.88           C  
ATOM    841  CG  ARG A 172     -28.100  27.021   7.621  1.00 34.45           C  
ATOM    842  CD  ARG A 172     -29.002  27.164   8.857  1.00 36.44           C  
ATOM    843  NE  ARG A 172     -30.125  28.127   8.789  1.00 42.79           N  
ATOM    844  CZ  ARG A 172     -30.410  28.958   7.783  1.00 46.09           C  
ATOM    845  NH1 ARG A 172     -29.660  29.003   6.677  1.00 48.25           N  
ATOM    846  NH2 ARG A 172     -31.471  29.757   7.888  1.00 46.08           N  
ATOM    847  N   LYS A 173     -24.601  23.984   7.539  1.00 32.54           N  
ATOM    848  CA  LYS A 173     -23.390  23.318   8.019  1.00 33.51           C  
ATOM    849  C   LYS A 173     -22.251  23.387   6.995  1.00 33.00           C  
ATOM    850  O   LYS A 173     -21.103  23.705   7.345  1.00 32.72           O  
ATOM    851  CB  LYS A 173     -23.699  21.868   8.411  1.00 33.05           C  
ATOM    852  CG  LYS A 173     -22.505  20.988   8.728  1.00 35.23           C  
ATOM    853  CD  LYS A 173     -22.962  19.551   9.136  1.00 36.67           C  
ATOM    854  CE  LYS A 173     -21.818  18.526   9.060  1.00 42.17           C  
ATOM    855  NZ  LYS A 173     -20.541  19.020   9.682  1.00 45.57           N  
ATOM    856  N   ILE A 174     -22.563  23.105   5.733  1.00 32.51           N  
ATOM    857  CA  ILE A 174     -21.530  23.064   4.698  1.00 32.31           C  
ATOM    858  C   ILE A 174     -21.545  24.291   3.782  1.00 31.66           C  
ATOM    859  O   ILE A 174     -20.720  24.397   2.870  1.00 31.49           O  
ATOM    860  CB  ILE A 174     -21.533  21.726   3.880  1.00 33.21           C  
ATOM    861  CG1 ILE A 174     -22.832  21.554   3.100  1.00 32.41           C  
ATOM    862  CG2 ILE A 174     -21.265  20.498   4.814  1.00 33.31           C  
ATOM    863  CD1 ILE A 174     -22.760  20.451   2.040  1.00 32.63           C  
ATOM    864  N   GLY A 175     -22.473  25.212   4.026  1.00 30.89           N  
ATOM    865  CA  GLY A 175     -22.530  26.462   3.263  1.00 30.80           C  
ATOM    866  C   GLY A 175     -23.357  26.336   1.998  1.00 30.55           C  
ATOM    867  O   GLY A 175     -24.334  27.055   1.821  1.00 30.71           O  
ATOM    868  N   SER A 176     -22.940  25.431   1.117  1.00 29.76           N  
ATOM    869  CA  SER A 176     -23.673  25.091  -0.094  1.00 29.23           C  
ATOM    870  C   SER A 176     -23.227  23.686  -0.518  1.00 28.55           C  
ATOM    871  O   SER A 176     -22.170  23.194  -0.072  1.00 28.73           O  
ATOM    872  CB  SER A 176     -23.438  26.124  -1.210  1.00 29.18           C  
ATOM    873  OG  SER A 176     -22.112  26.051  -1.759  1.00 31.49           O  
ATOM    874  N   PHE A 177     -24.039  23.047  -1.359  1.00 26.85           N  
ATOM    875  CA  PHE A 177     -23.810  21.673  -1.797  1.00 25.25           C  
ATOM    876  C   PHE A 177     -22.976  21.704  -3.073  1.00 24.96           C  
ATOM    877  O   PHE A 177     -23.174  22.561  -3.949  1.00 24.03           O  
ATOM    878  CB  PHE A 177     -25.148  21.004  -2.132  1.00 24.74           C  
ATOM    879  CG  PHE A 177     -25.944  20.509  -0.932  1.00 25.16           C  
ATOM    880  CD1 PHE A 177     -25.752  21.029   0.354  1.00 27.15           C  
ATOM    881  CD2 PHE A 177     -26.921  19.524  -1.113  1.00 24.01           C  
ATOM    882  CE1 PHE A 177     -26.495  20.546   1.445  1.00 26.38           C  
ATOM    883  CE2 PHE A 177     -27.674  19.048  -0.028  1.00 24.46           C  
ATOM    884  CZ  PHE A 177     -27.471  19.568   1.242  1.00 24.77           C  
ATOM    885  N   ASP A 178     -22.052  20.758  -3.199  1.00 24.42           N  
ATOM    886  CA  ASP A 178     -21.344  20.610  -4.466  1.00 24.34           C  
ATOM    887  C   ASP A 178     -22.331  20.036  -5.508  1.00 24.00           C  
ATOM    888  O   ASP A 178     -23.517  19.816  -5.198  1.00 22.52           O  
ATOM    889  CB  ASP A 178     -20.068  19.777  -4.288  1.00 24.91           C  
ATOM    890  CG  ASP A 178     -20.348  18.321  -3.983  1.00 27.17           C  
ATOM    891  OD1 ASP A 178     -21.484  17.851  -4.208  1.00 29.16           O  
ATOM    892  OD2 ASP A 178     -19.418  17.626  -3.543  1.00 30.51           O  
ATOM    893  N   GLU A 179     -21.864  19.830  -6.732  1.00 23.32           N  
ATOM    894  CA  GLU A 179     -22.747  19.461  -7.820  1.00 23.85           C  
ATOM    895  C   GLU A 179     -23.324  18.063  -7.651  1.00 22.71           C  
ATOM    896  O   GLU A 179     -24.500  17.855  -7.913  1.00 21.21           O  
ATOM    897  CB  GLU A 179     -22.062  19.597  -9.192  1.00 23.83           C  
ATOM    898  CG  GLU A 179     -23.063  19.370 -10.375  1.00 25.68           C  
ATOM    899  CD  GLU A 179     -22.524  19.876 -11.717  1.00 27.60           C  
ATOM    900  OE1 GLU A 179     -21.317  20.191 -11.789  1.00 31.51           O  
ATOM    901  OE2 GLU A 179     -23.306  19.927 -12.700  1.00 35.30           O  
ATOM    902  N   THR A 180     -22.491  17.130  -7.187  1.00 22.63           N  
ATOM    903  CA  THR A 180     -22.908  15.744  -7.011  1.00 23.44           C  
ATOM    904  C   THR A 180     -24.026  15.679  -5.975  1.00 23.21           C  
ATOM    905  O   THR A 180     -25.055  15.034  -6.208  1.00 22.65           O  
ATOM    906  CB  THR A 180     -21.728  14.850  -6.567  1.00 23.26           C  
ATOM    907  OG1 THR A 180     -20.713  14.895  -7.572  1.00 26.00           O  
ATOM    908  CG2 THR A 180     -22.175  13.411  -6.417  1.00 24.23           C  
ATOM    909  N   CYS A 181     -23.812  16.350  -4.842  1.00 22.73           N  
ATOM    910  CA  CYS A 181     -24.813  16.395  -3.784  1.00 23.02           C  
ATOM    911  C   CYS A 181     -26.076  17.152  -4.189  1.00 21.77           C  
ATOM    912  O   CYS A 181     -27.167  16.725  -3.837  1.00 21.76           O  
ATOM    913  CB  CYS A 181     -24.237  16.966  -2.491  1.00 23.54           C  
ATOM    914  SG  CYS A 181     -22.863  15.975  -1.822  1.00 26.77           S  
ATOM    915  N   THR A 182     -25.926  18.260  -4.916  1.00 20.62           N  
ATOM    916  CA  THR A 182     -27.075  18.994  -5.430  1.00 19.45           C  
ATOM    917  C   THR A 182     -27.907  18.096  -6.336  1.00 19.55           C  
ATOM    918  O   THR A 182     -29.103  17.950  -6.119  1.00 20.29           O  
ATOM    919  CB  THR A 182     -26.682  20.312  -6.176  1.00 20.24           C  
ATOM    920  OG1 THR A 182     -26.014  21.199  -5.264  1.00 19.21           O  
ATOM    921  CG2 THR A 182     -27.932  21.004  -6.697  1.00 17.36           C  
ATOM    922  N   ARG A 183     -27.265  17.464  -7.321  1.00 19.56           N  
ATOM    923  CA  ARG A 183     -27.948  16.518  -8.204  1.00 20.38           C  
ATOM    924  C   ARG A 183     -28.697  15.406  -7.447  1.00 18.59           C  
ATOM    925  O   ARG A 183     -29.876  15.181  -7.693  1.00 18.26           O  
ATOM    926  CB  ARG A 183     -26.966  15.917  -9.204  1.00 19.64           C  
ATOM    927  CG  ARG A 183     -27.620  15.148 -10.322  1.00 22.76           C  
ATOM    928  CD  ARG A 183     -26.583  14.428 -11.223  1.00 23.35           C  
ATOM    929  NE  ARG A 183     -25.486  15.307 -11.578  1.00 33.86           N  
ATOM    930  CZ  ARG A 183     -24.242  15.171 -11.118  1.00 35.55           C  
ATOM    931  NH1 ARG A 183     -23.910  14.154 -10.322  1.00 38.60           N  
ATOM    932  NH2 ARG A 183     -23.328  16.038 -11.488  1.00 37.77           N  
ATOM    933  N   PHE A 184     -28.018  14.715  -6.544  1.00 18.16           N  
ATOM    934  CA  PHE A 184     -28.659  13.606  -5.841  1.00 18.32           C  
ATOM    935  C   PHE A 184     -29.886  14.036  -5.037  1.00 17.48           C  
ATOM    936  O   PHE A 184     -30.957  13.440  -5.153  1.00 16.23           O  
ATOM    937  CB  PHE A 184     -27.667  12.884  -4.908  1.00 19.19           C  
ATOM    938  CG  PHE A 184     -28.277  11.705  -4.191  1.00 20.36           C  
ATOM    939  CD1 PHE A 184     -28.284  10.434  -4.786  1.00 19.61           C  
ATOM    940  CD2 PHE A 184     -28.868  11.866  -2.937  1.00 19.40           C  
ATOM    941  CE1 PHE A 184     -28.864   9.347  -4.142  1.00 20.30           C  
ATOM    942  CE2 PHE A 184     -29.445  10.781  -2.285  1.00 22.50           C  
ATOM    943  CZ  PHE A 184     -29.442   9.513  -2.894  1.00 20.71           C  
ATOM    944  N   TYR A 185     -29.743  15.082  -4.225  1.00 16.91           N  
ATOM    945  CA  TYR A 185     -30.882  15.508  -3.412  1.00 17.08           C  
ATOM    946  C   TYR A 185     -31.995  16.174  -4.202  1.00 16.59           C  
ATOM    947  O   TYR A 185     -33.176  16.013  -3.867  1.00 16.27           O  
ATOM    948  CB  TYR A 185     -30.412  16.370  -2.243  1.00 18.06           C  
ATOM    949  CG  TYR A 185     -29.768  15.467  -1.198  1.00 19.23           C  
ATOM    950  CD1 TYR A 185     -30.574  14.608  -0.426  1.00 15.94           C  
ATOM    951  CD2 TYR A 185     -28.386  15.420  -1.032  1.00 20.18           C  
ATOM    952  CE1 TYR A 185     -30.031  13.767   0.495  1.00 19.63           C  
ATOM    953  CE2 TYR A 185     -27.813  14.546  -0.070  1.00 21.31           C  
ATOM    954  CZ  TYR A 185     -28.649  13.724   0.670  1.00 18.81           C  
ATOM    955  OH  TYR A 185     -28.158  12.840   1.613  1.00 20.22           O  
ATOM    956  N   THR A 186     -31.632  16.893  -5.261  1.00 16.34           N  
ATOM    957  CA  THR A 186     -32.657  17.441  -6.145  1.00 15.59           C  
ATOM    958  C   THR A 186     -33.400  16.262  -6.811  1.00 14.91           C  
ATOM    959  O   THR A 186     -34.620  16.287  -6.902  1.00 14.78           O  
ATOM    960  CB  THR A 186     -32.091  18.449  -7.214  1.00 15.81           C  
ATOM    961  OG1 THR A 186     -31.429  19.568  -6.574  1.00 16.28           O  
ATOM    962  CG2 THR A 186     -33.250  18.980  -8.096  1.00 14.63           C  
ATOM    963  N   ALA A 187     -32.663  15.231  -7.235  1.00 14.21           N  
ATOM    964  CA  ALA A 187     -33.312  14.083  -7.842  1.00 14.71           C  
ATOM    965  C   ALA A 187     -34.303  13.421  -6.850  1.00 14.31           C  
ATOM    966  O   ALA A 187     -35.435  13.087  -7.227  1.00 14.29           O  
ATOM    967  CB  ALA A 187     -32.280  13.088  -8.362  1.00 13.83           C  
ATOM    968  N   GLU A 188     -33.903  13.239  -5.588  1.00 13.43           N  
ATOM    969  CA  GLU A 188     -34.854  12.686  -4.595  1.00 13.97           C  
ATOM    970  C   GLU A 188     -36.105  13.535  -4.464  1.00 12.71           C  
ATOM    971  O   GLU A 188     -37.208  12.998  -4.446  1.00 13.12           O  
ATOM    972  CB  GLU A 188     -34.205  12.428  -3.227  1.00 12.56           C  
ATOM    973  CG  GLU A 188     -33.120  11.327  -3.314  1.00 15.73           C  
ATOM    974  CD  GLU A 188     -32.890  10.604  -2.001  1.00 19.10           C  
ATOM    975  OE1 GLU A 188     -33.120  11.217  -0.951  1.00 19.45           O  
ATOM    976  OE2 GLU A 188     -32.464   9.423  -2.022  1.00 19.83           O  
ATOM    977  N   ILE A 189     -35.954  14.865  -4.442  1.00 13.54           N  
ATOM    978  CA  ILE A 189     -37.106  15.751  -4.268  1.00 13.11           C  
ATOM    979  C   ILE A 189     -38.010  15.669  -5.498  1.00 13.41           C  
ATOM    980  O   ILE A 189     -39.239  15.606  -5.378  1.00 12.63           O  
ATOM    981  CB  ILE A 189     -36.668  17.242  -3.946  1.00 13.96           C  
ATOM    982  CG1 ILE A 189     -35.866  17.305  -2.623  1.00 13.14           C  
ATOM    983  CG2 ILE A 189     -37.880  18.167  -3.892  1.00 12.67           C  
ATOM    984  CD1 ILE A 189     -35.080  18.648  -2.413  1.00 13.97           C  
ATOM    985  N   VAL A 190     -37.413  15.713  -6.688  1.00 13.86           N  
ATOM    986  CA  VAL A 190     -38.212  15.627  -7.922  1.00 14.30           C  
ATOM    987  C   VAL A 190     -38.989  14.297  -7.929  1.00 13.34           C  
ATOM    988  O   VAL A 190     -40.152  14.251  -8.259  1.00 12.39           O  
ATOM    989  CB  VAL A 190     -37.294  15.711  -9.195  1.00 13.93           C  
ATOM    990  CG1 VAL A 190     -38.055  15.236 -10.515  1.00 15.57           C  
ATOM    991  CG2 VAL A 190     -36.757  17.150  -9.370  1.00 14.73           C  
ATOM    992  N   SER A 191     -38.298  13.218  -7.595  1.00 14.38           N  
ATOM    993  CA  SER A 191     -38.921  11.865  -7.573  1.00 16.62           C  
ATOM    994  C   SER A 191     -40.087  11.765  -6.546  1.00 15.99           C  
ATOM    995  O   SER A 191     -41.156  11.148  -6.800  1.00 15.12           O  
ATOM    996  CB  SER A 191     -37.804  10.850  -7.311  1.00 16.32           C  
ATOM    997  OG  SER A 191     -38.268   9.521  -7.404  1.00 23.87           O  
ATOM    998  N   ALA A 192     -39.906  12.426  -5.389  1.00 15.61           N  
ATOM    999  CA  ALA A 192     -40.966  12.531  -4.373  1.00 15.04           C  
ATOM   1000  C   ALA A 192     -42.145  13.322  -4.895  1.00 14.93           C  
ATOM   1001  O   ALA A 192     -43.286  12.880  -4.756  1.00 15.47           O  
ATOM   1002  CB  ALA A 192     -40.432  13.193  -3.045  1.00 14.50           C  
ATOM   1003  N   LEU A 193     -41.876  14.483  -5.510  1.00 14.94           N  
ATOM   1004  CA  LEU A 193     -42.942  15.277  -6.121  1.00 15.41           C  
ATOM   1005  C   LEU A 193     -43.679  14.537  -7.243  1.00 14.31           C  
ATOM   1006  O   LEU A 193     -44.881  14.660  -7.363  1.00 13.93           O  
ATOM   1007  CB  LEU A 193     -42.391  16.605  -6.659  1.00 16.51           C  
ATOM   1008  CG  LEU A 193     -41.953  17.623  -5.582  1.00 18.01           C  
ATOM   1009  CD1 LEU A 193     -41.349  18.875  -6.243  1.00 21.25           C  
ATOM   1010  CD2 LEU A 193     -43.205  17.952  -4.758  1.00 19.83           C  
ATOM   1011  N   GLU A 194     -42.953  13.791  -8.060  1.00 14.23           N  
ATOM   1012  CA  GLU A 194     -43.625  13.037  -9.121  1.00 14.00           C  
ATOM   1013  C   GLU A 194     -44.646  12.098  -8.475  1.00 14.62           C  
ATOM   1014  O   GLU A 194     -45.790  11.998  -8.937  1.00 13.91           O  
ATOM   1015  CB  GLU A 194     -42.613  12.225  -9.928  1.00 15.76           C  
ATOM   1016  CG  GLU A 194     -43.282  11.337 -10.951  1.00 17.07           C  
ATOM   1017  CD  GLU A 194     -42.311  10.620 -11.866  1.00 23.74           C  
ATOM   1018  OE1 GLU A 194     -41.205  10.221 -11.427  1.00 24.88           O  
ATOM   1019  OE2 GLU A 194     -42.685  10.443 -13.047  1.00 26.65           O  
ATOM   1020  N   TYR A 195     -44.238  11.446  -7.392  1.00 14.91           N  
ATOM   1021  CA  TYR A 195     -45.129  10.514  -6.673  1.00 16.02           C  
ATOM   1022  C   TYR A 195     -46.351  11.257  -6.108  1.00 16.12           C  
ATOM   1023  O   TYR A 195     -47.523  10.847  -6.273  1.00 15.13           O  
ATOM   1024  CB  TYR A 195     -44.362   9.784  -5.573  1.00 15.92           C  
ATOM   1025  CG  TYR A 195     -45.279   8.937  -4.710  1.00 17.44           C  
ATOM   1026  CD1 TYR A 195     -45.684   7.653  -5.130  1.00 16.04           C  
ATOM   1027  CD2 TYR A 195     -45.782   9.441  -3.511  1.00 15.62           C  
ATOM   1028  CE1 TYR A 195     -46.573   6.875  -4.330  1.00 18.15           C  
ATOM   1029  CE2 TYR A 195     -46.647   8.673  -2.686  1.00 16.58           C  
ATOM   1030  CZ  TYR A 195     -47.023   7.393  -3.107  1.00 18.45           C  
ATOM   1031  OH  TYR A 195     -47.884   6.650  -2.326  1.00 20.14           O  
ATOM   1032  N   LEU A 196     -46.067  12.372  -5.440  1.00 16.17           N  
ATOM   1033  CA  LEU A 196     -47.107  13.133  -4.768  1.00 16.88           C  
ATOM   1034  C   LEU A 196     -48.112  13.743  -5.762  1.00 17.29           C  
ATOM   1035  O   LEU A 196     -49.373  13.604  -5.603  1.00 15.43           O  
ATOM   1036  CB  LEU A 196     -46.458  14.216  -3.876  1.00 16.22           C  
ATOM   1037  CG  LEU A 196     -47.415  14.986  -2.964  1.00 17.96           C  
ATOM   1038  CD1 LEU A 196     -47.922  14.067  -1.841  1.00 16.87           C  
ATOM   1039  CD2 LEU A 196     -46.720  16.202  -2.436  1.00 20.03           C  
ATOM   1040  N   HIS A 197     -47.565  14.365  -6.814  1.00 16.86           N  
ATOM   1041  CA  HIS A 197     -48.424  14.980  -7.822  1.00 17.29           C  
ATOM   1042  C   HIS A 197     -49.214  13.931  -8.614  1.00 17.75           C  
ATOM   1043  O   HIS A 197     -50.342  14.203  -9.018  1.00 17.77           O  
ATOM   1044  CB  HIS A 197     -47.624  15.893  -8.765  1.00 16.78           C  
ATOM   1045  CG  HIS A 197     -47.131  17.145  -8.101  1.00 18.24           C  
ATOM   1046  ND1 HIS A 197     -46.204  17.984  -8.678  1.00 19.33           N  
ATOM   1047  CD2 HIS A 197     -47.433  17.689  -6.894  1.00 18.93           C  
ATOM   1048  CE1 HIS A 197     -45.963  18.996  -7.856  1.00 20.97           C  
ATOM   1049  NE2 HIS A 197     -46.695  18.835  -6.764  1.00 17.33           N  
ATOM   1050  N   GLY A 198     -48.644  12.732  -8.791  1.00 17.84           N  
ATOM   1051  CA  GLY A 198     -49.366  11.620  -9.409  1.00 20.71           C  
ATOM   1052  C   GLY A 198     -50.607  11.214  -8.632  1.00 22.75           C  
ATOM   1053  O   GLY A 198     -51.571  10.707  -9.210  1.00 22.22           O  
ATOM   1054  N   LYS A 199     -50.604  11.457  -7.318  1.00 23.46           N  
ATOM   1055  CA  LYS A 199     -51.774  11.155  -6.496  1.00 24.84           C  
ATOM   1056  C   LYS A 199     -52.749  12.311  -6.467  1.00 25.31           C  
ATOM   1057  O   LYS A 199     -53.745  12.232  -5.762  1.00 27.59           O  
ATOM   1058  CB  LYS A 199     -51.368  10.797  -5.060  1.00 25.47           C  
ATOM   1059  CG  LYS A 199     -50.460   9.610  -4.956  1.00 28.62           C  
ATOM   1060  CD  LYS A 199     -50.843   8.714  -3.801  1.00 36.86           C  
ATOM   1061  CE  LYS A 199     -50.346   7.296  -4.048  1.00 39.27           C  
ATOM   1062  NZ  LYS A 199     -50.594   6.807  -5.442  1.00 41.24           N  
ATOM   1063  N   GLY A 200     -52.463  13.387  -7.211  1.00 24.61           N  
ATOM   1064  CA  GLY A 200     -53.286  14.602  -7.212  1.00 23.61           C  
ATOM   1065  C   GLY A 200     -53.250  15.370  -5.892  1.00 23.31           C  
ATOM   1066  O   GLY A 200     -54.255  15.974  -5.454  1.00 23.04           O  
ATOM   1067  N   ILE A 201     -52.098  15.341  -5.240  1.00 22.35           N  
ATOM   1068  CA  ILE A 201     -51.918  16.046  -3.993  1.00 21.66           C  
ATOM   1069  C   ILE A 201     -50.829  17.088  -4.216  1.00 21.73           C  
ATOM   1070  O   ILE A 201     -49.780  16.810  -4.828  1.00 20.32           O  
ATOM   1071  CB  ILE A 201     -51.488  15.090  -2.838  1.00 21.92           C  
ATOM   1072  CG1 ILE A 201     -52.555  14.011  -2.558  1.00 22.83           C  
ATOM   1073  CG2 ILE A 201     -51.144  15.878  -1.564  1.00 21.10           C  
ATOM   1074  CD1 ILE A 201     -51.978  12.778  -1.824  1.00 22.50           C  
ATOM   1075  N   ILE A 202     -51.052  18.284  -3.705  1.00 21.31           N  
ATOM   1076  CA  ILE A 202     -50.024  19.308  -3.774  1.00 23.12           C  
ATOM   1077  C   ILE A 202     -49.601  19.699  -2.343  1.00 21.52           C  
ATOM   1078  O   ILE A 202     -50.442  19.750  -1.444  1.00 21.69           O  
ATOM   1079  CB  ILE A 202     -50.488  20.497  -4.616  1.00 23.14           C  
ATOM   1080  CG1 ILE A 202     -51.711  21.146  -4.011  1.00 25.31           C  
ATOM   1081  CG2 ILE A 202     -50.822  20.022  -6.076  1.00 26.25           C  
ATOM   1082  CD1 ILE A 202     -52.227  22.367  -4.815  1.00 27.29           C  
ATOM   1083  N   HIS A 203     -48.304  19.922  -2.136  1.00 19.49           N  
ATOM   1084  CA  HIS A 203     -47.774  20.142  -0.786  1.00 18.57           C  
ATOM   1085  C   HIS A 203     -48.102  21.557  -0.306  1.00 18.37           C  
ATOM   1086  O   HIS A 203     -48.680  21.703   0.769  1.00 17.48           O  
ATOM   1087  CB  HIS A 203     -46.270  19.878  -0.729  1.00 17.10           C  
ATOM   1088  CG  HIS A 203     -45.710  19.879   0.654  1.00 19.07           C  
ATOM   1089  ND1 HIS A 203     -45.579  21.029   1.400  1.00 18.19           N  
ATOM   1090  CD2 HIS A 203     -45.263  18.864   1.440  1.00 18.90           C  
ATOM   1091  CE1 HIS A 203     -45.055  20.728   2.576  1.00 21.77           C  
ATOM   1092  NE2 HIS A 203     -44.862  19.419   2.630  1.00 20.74           N  
ATOM   1093  N   ARG A 204     -47.739  22.569  -1.116  1.00 18.72           N  
ATOM   1094  CA  ARG A 204     -48.046  24.013  -0.859  1.00 20.00           C  
ATOM   1095  C   ARG A 204     -47.160  24.730   0.163  1.00 20.66           C  
ATOM   1096  O   ARG A 204     -47.275  25.953   0.325  1.00 21.09           O  
ATOM   1097  CB  ARG A 204     -49.512  24.205  -0.460  1.00 20.92           C  
ATOM   1098  CG  ARG A 204     -50.512  23.884  -1.578  1.00 21.42           C  
ATOM   1099  CD  ARG A 204     -51.823  24.621  -1.369  1.00 22.04           C  
ATOM   1100  NE  ARG A 204     -52.503  24.215  -0.132  1.00 24.94           N  
ATOM   1101  CZ  ARG A 204     -53.685  24.696   0.258  1.00 25.45           C  
ATOM   1102  NH1 ARG A 204     -54.330  25.567  -0.504  1.00 26.13           N  
ATOM   1103  NH2 ARG A 204     -54.232  24.299   1.398  1.00 26.03           N  
ATOM   1104  N   ASP A 205     -46.294  23.988   0.862  1.00 19.88           N  
ATOM   1105  CA  ASP A 205     -45.313  24.613   1.771  1.00 19.46           C  
ATOM   1106  C   ASP A 205     -43.963  23.884   1.739  1.00 18.91           C  
ATOM   1107  O   ASP A 205     -43.352  23.579   2.782  1.00 18.78           O  
ATOM   1108  CB  ASP A 205     -45.883  24.746   3.200  1.00 19.73           C  
ATOM   1109  CG  ASP A 205     -45.153  25.824   4.042  1.00 23.47           C  
ATOM   1110  OD1 ASP A 205     -44.407  26.655   3.471  1.00 22.75           O  
ATOM   1111  OD2 ASP A 205     -45.293  25.802   5.289  1.00 26.87           O  
ATOM   1112  N   LEU A 206     -43.480  23.608   0.537  1.00 18.30           N  
ATOM   1113  CA  LEU A 206     -42.240  22.876   0.390  1.00 18.81           C  
ATOM   1114  C   LEU A 206     -41.063  23.809   0.659  1.00 18.22           C  
ATOM   1115  O   LEU A 206     -41.008  24.912   0.119  1.00 18.31           O  
ATOM   1116  CB  LEU A 206     -42.134  22.267  -1.017  1.00 18.98           C  
ATOM   1117  CG  LEU A 206     -41.021  21.228  -1.236  1.00 20.40           C  
ATOM   1118  CD1 LEU A 206     -41.213  19.917  -0.424  1.00 23.34           C  
ATOM   1119  CD2 LEU A 206     -40.913  20.901  -2.710  1.00 20.21           C  
ATOM   1120  N   LYS A 207     -40.143  23.352   1.511  1.00 17.63           N  
ATOM   1121  CA  LYS A 207     -38.972  24.114   1.899  1.00 17.84           C  
ATOM   1122  C   LYS A 207     -38.002  23.188   2.600  1.00 17.17           C  
ATOM   1123  O   LYS A 207     -38.400  22.109   3.057  1.00 17.95           O  
ATOM   1124  CB  LYS A 207     -39.379  25.273   2.843  1.00 17.12           C  
ATOM   1125  CG  LYS A 207     -40.343  24.860   3.951  1.00 17.85           C  
ATOM   1126  CD  LYS A 207     -40.781  26.069   4.776  1.00 18.51           C  
ATOM   1127  CE  LYS A 207     -41.627  25.649   5.976  1.00 21.35           C  
ATOM   1128  NZ  LYS A 207     -42.011  26.820   6.870  1.00 23.70           N  
ATOM   1129  N   PRO A 208     -36.725  23.598   2.720  1.00 17.79           N  
ATOM   1130  CA  PRO A 208     -35.720  22.749   3.373  1.00 17.58           C  
ATOM   1131  C   PRO A 208     -36.036  22.413   4.824  1.00 18.47           C  
ATOM   1132  O   PRO A 208     -35.500  21.429   5.337  1.00 18.59           O  
ATOM   1133  CB  PRO A 208     -34.439  23.598   3.278  1.00 18.41           C  
ATOM   1134  CG  PRO A 208     -34.669  24.455   2.100  1.00 17.60           C  
ATOM   1135  CD  PRO A 208     -36.115  24.825   2.192  1.00 16.21           C  
ATOM   1136  N   GLU A 209     -36.888  23.215   5.478  1.00 19.21           N  
ATOM   1137  CA  GLU A 209     -37.342  22.956   6.862  1.00 19.90           C  
ATOM   1138  C   GLU A 209     -38.276  21.746   6.982  1.00 20.09           C  
ATOM   1139  O   GLU A 209     -38.328  21.108   8.034  1.00 21.45           O  
ATOM   1140  CB  GLU A 209     -38.029  24.203   7.459  1.00 20.21           C  
ATOM   1141  CG  GLU A 209     -37.037  25.367   7.685  1.00 23.80           C  
ATOM   1142  CD  GLU A 209     -36.731  26.183   6.414  1.00 26.77           C  
ATOM   1143  OE1 GLU A 209     -37.178  25.855   5.282  1.00 22.19           O  
ATOM   1144  OE2 GLU A 209     -36.010  27.187   6.560  1.00 31.78           O  
ATOM   1145  N   ASN A 210     -38.995  21.443   5.893  1.00 18.75           N  
ATOM   1146  CA  ASN A 210     -39.986  20.381   5.797  1.00 18.30           C  
ATOM   1147  C   ASN A 210     -39.442  19.121   5.113  1.00 17.09           C  
ATOM   1148  O   ASN A 210     -40.151  18.112   5.008  1.00 17.20           O  
ATOM   1149  CB  ASN A 210     -41.172  20.876   4.934  1.00 18.56           C  
ATOM   1150  CG  ASN A 210     -42.135  21.689   5.713  1.00 23.83           C  
ATOM   1151  OD1 ASN A 210     -43.032  22.347   5.150  1.00 22.75           O  
ATOM   1152  ND2 ASN A 210     -41.994  21.639   7.053  1.00 24.62           N  
ATOM   1153  N   ILE A 211     -38.222  19.210   4.607  1.00 16.55           N  
ATOM   1154  CA  ILE A 211     -37.551  18.074   3.984  1.00 16.25           C  
ATOM   1155  C   ILE A 211     -36.533  17.531   4.972  1.00 16.24           C  
ATOM   1156  O   ILE A 211     -35.493  18.145   5.249  1.00 17.06           O  
ATOM   1157  CB  ILE A 211     -36.887  18.448   2.642  1.00 16.17           C  
ATOM   1158  CG1 ILE A 211     -37.961  18.939   1.646  1.00 15.06           C  
ATOM   1159  CG2 ILE A 211     -36.115  17.215   2.074  1.00 16.58           C  
ATOM   1160  CD1 ILE A 211     -37.404  19.773   0.446  1.00 14.30           C  
ATOM   1161  N   LEU A 212     -36.851  16.374   5.529  1.00 16.29           N  
ATOM   1162  CA  LEU A 212     -36.018  15.847   6.607  1.00 16.66           C  
ATOM   1163  C   LEU A 212     -35.061  14.821   6.042  1.00 17.26           C  
ATOM   1164  O   LEU A 212     -35.218  14.380   4.903  1.00 17.89           O  
ATOM   1165  CB  LEU A 212     -36.914  15.233   7.695  1.00 16.44           C  
ATOM   1166  CG  LEU A 212     -38.081  16.095   8.214  1.00 19.11           C  
ATOM   1167  CD1 LEU A 212     -38.683  15.420   9.447  1.00 19.61           C  
ATOM   1168  CD2 LEU A 212     -37.660  17.547   8.553  1.00 20.74           C  
ATOM   1169  N   LEU A 213     -34.045  14.476   6.813  1.00 17.76           N  
ATOM   1170  CA  LEU A 213     -33.118  13.413   6.453  1.00 18.65           C  
ATOM   1171  C   LEU A 213     -33.200  12.290   7.458  1.00 19.36           C  
ATOM   1172  O   LEU A 213     -33.139  12.523   8.695  1.00 17.82           O  
ATOM   1173  CB  LEU A 213     -31.697  13.953   6.378  1.00 20.10           C  
ATOM   1174  CG  LEU A 213     -31.743  14.932   5.210  1.00 23.71           C  
ATOM   1175  CD1 LEU A 213     -30.976  16.151   5.502  1.00 26.67           C  
ATOM   1176  CD2 LEU A 213     -31.306  14.207   3.909  1.00 23.17           C  
ATOM   1177  N   ASN A 214     -33.362  11.079   6.925  1.00 19.56           N  
ATOM   1178  CA  ASN A 214     -33.374   9.889   7.761  1.00 21.24           C  
ATOM   1179  C   ASN A 214     -31.947   9.478   8.160  1.00 21.12           C  
ATOM   1180  O   ASN A 214     -30.974  10.124   7.772  1.00 19.62           O  
ATOM   1181  CB  ASN A 214     -34.236   8.729   7.162  1.00 21.56           C  
ATOM   1182  CG  ASN A 214     -33.596   8.005   5.958  1.00 24.59           C  
ATOM   1183  OD1 ASN A 214     -32.444   8.224   5.575  1.00 26.70           O  
ATOM   1184  ND2 ASN A 214     -34.387   7.108   5.343  1.00 28.07           N  
ATOM   1185  N   GLU A 215     -31.847   8.417   8.951  1.00 23.29           N  
ATOM   1186  CA  GLU A 215     -30.558   7.900   9.416  1.00 26.05           C  
ATOM   1187  C   GLU A 215     -29.633   7.549   8.260  1.00 25.59           C  
ATOM   1188  O   GLU A 215     -28.416   7.717   8.372  1.00 25.83           O  
ATOM   1189  CB  GLU A 215     -30.734   6.703  10.354  1.00 26.12           C  
ATOM   1190  CG  GLU A 215     -29.446   6.422  11.161  1.00 30.85           C  
ATOM   1191  CD  GLU A 215     -29.518   5.176  12.062  1.00 32.29           C  
ATOM   1192  OE1 GLU A 215     -30.573   4.492  12.078  1.00 39.59           O  
ATOM   1193  OE2 GLU A 215     -28.495   4.883  12.747  1.00 39.14           O  
ATOM   1194  N   ASP A 216     -30.200   7.105   7.136  1.00 25.08           N  
ATOM   1195  CA  ASP A 216     -29.380   6.803   5.955  1.00 25.58           C  
ATOM   1196  C   ASP A 216     -29.126   7.986   5.020  1.00 23.99           C  
ATOM   1197  O   ASP A 216     -28.568   7.826   3.952  1.00 24.03           O  
ATOM   1198  CB  ASP A 216     -30.001   5.637   5.197  1.00 26.54           C  
ATOM   1199  CG  ASP A 216     -29.790   4.323   5.918  1.00 30.96           C  
ATOM   1200  OD1 ASP A 216     -28.752   4.184   6.611  1.00 37.00           O  
ATOM   1201  OD2 ASP A 216     -30.637   3.427   5.791  1.00 36.82           O  
ATOM   1202  N   MET A 217     -29.550   9.174   5.433  1.00 22.65           N  
ATOM   1203  CA  MET A 217     -29.357  10.407   4.657  1.00 21.24           C  
ATOM   1204  C   MET A 217     -30.166  10.484   3.353  1.00 20.81           C  
ATOM   1205  O   MET A 217     -29.783  11.213   2.447  1.00 20.60           O  
ATOM   1206  CB  MET A 217     -27.867  10.735   4.454  1.00 21.69           C  
ATOM   1207  CG  MET A 217     -27.132  11.049   5.784  1.00 22.57           C  
ATOM   1208  SD  MET A 217     -27.715  12.570   6.552  1.00 27.54           S  
ATOM   1209  CE  MET A 217     -27.149  13.783   5.358  1.00 24.55           C  
ATOM   1210  N   HIS A 218     -31.262   9.722   3.278  1.00 18.86           N  
ATOM   1211  CA  HIS A 218     -32.323   9.918   2.271  1.00 18.99           C  
ATOM   1212  C   HIS A 218     -33.386  10.887   2.806  1.00 18.27           C  
ATOM   1213  O   HIS A 218     -33.600  10.961   4.008  1.00 18.05           O  
ATOM   1214  CB  HIS A 218     -32.955   8.568   1.875  1.00 18.93           C  
ATOM   1215  CG  HIS A 218     -32.008   7.677   1.142  1.00 20.08           C  
ATOM   1216  ND1 HIS A 218     -31.732   7.842  -0.198  1.00 17.17           N  
ATOM   1217  CD2 HIS A 218     -31.184   6.689   1.579  1.00 21.71           C  
ATOM   1218  CE1 HIS A 218     -30.807   6.971  -0.563  1.00 18.73           C  
ATOM   1219  NE2 HIS A 218     -30.445   6.270   0.494  1.00 17.01           N  
ATOM   1220  N   ILE A 219     -34.048  11.642   1.921  1.00 17.85           N  
ATOM   1221  CA  ILE A 219     -35.077  12.596   2.347  1.00 15.85           C  
ATOM   1222  C   ILE A 219     -36.370  11.931   2.820  1.00 17.04           C  
ATOM   1223  O   ILE A 219     -36.722  10.799   2.410  1.00 16.23           O  
ATOM   1224  CB  ILE A 219     -35.446  13.643   1.226  1.00 16.12           C  
ATOM   1225  CG1 ILE A 219     -36.266  12.962   0.091  1.00 15.02           C  
ATOM   1226  CG2 ILE A 219     -34.176  14.377   0.736  1.00 15.64           C  
ATOM   1227  CD1 ILE A 219     -36.869  13.969  -0.986  1.00 13.32           C  
ATOM   1228  N   GLN A 220     -37.068  12.633   3.701  1.00 16.91           N  
ATOM   1229  CA  GLN A 220     -38.420  12.286   4.102  1.00 18.96           C  
ATOM   1230  C   GLN A 220     -39.174  13.598   4.192  1.00 17.57           C  
ATOM   1231  O   GLN A 220     -38.907  14.423   5.055  1.00 16.89           O  
ATOM   1232  CB  GLN A 220     -38.473  11.545   5.450  1.00 19.42           C  
ATOM   1233  CG  GLN A 220     -38.094  10.031   5.331  1.00 25.62           C  
ATOM   1234  CD  GLN A 220     -38.440   9.221   6.554  1.00 23.90           C  
ATOM   1235  OE1 GLN A 220     -37.831   9.376   7.615  1.00 32.47           O  
ATOM   1236  NE2 GLN A 220     -39.390   8.299   6.399  1.00 33.21           N  
ATOM   1237  N   ILE A 221     -40.138  13.769   3.312  1.00 17.38           N  
ATOM   1238  CA  ILE A 221     -40.854  15.032   3.238  1.00 16.85           C  
ATOM   1239  C   ILE A 221     -41.986  14.952   4.234  1.00 17.30           C  
ATOM   1240  O   ILE A 221     -42.642  13.913   4.369  1.00 15.81           O  
ATOM   1241  CB  ILE A 221     -41.319  15.327   1.805  1.00 16.20           C  
ATOM   1242  CG1 ILE A 221     -40.087  15.637   0.939  1.00 16.78           C  
ATOM   1243  CG2 ILE A 221     -42.275  16.555   1.765  1.00 16.59           C  
ATOM   1244  CD1 ILE A 221     -40.418  15.747  -0.542  1.00 19.55           C  
ATOM   1245  N   THR A 222     -42.178  16.053   4.970  1.00 18.59           N  
ATOM   1246  CA  THR A 222     -43.137  16.108   6.061  1.00 20.14           C  
ATOM   1247  C   THR A 222     -44.049  17.319   5.937  1.00 20.80           C  
ATOM   1248  O   THR A 222     -43.917  18.112   5.020  1.00 19.01           O  
ATOM   1249  CB  THR A 222     -42.407  16.161   7.466  1.00 21.27           C  
ATOM   1250  OG1 THR A 222     -41.702  17.410   7.641  1.00 20.68           O  
ATOM   1251  CG2 THR A 222     -41.399  15.023   7.552  1.00 22.63           C  
ATOM   1252  N   ASP A 223     -44.994  17.405   6.871  1.00 22.08           N  
ATOM   1253  CA  ASP A 223     -45.864  18.576   7.078  1.00 23.79           C  
ATOM   1254  C   ASP A 223     -46.920  18.751   6.027  1.00 23.70           C  
ATOM   1255  O   ASP A 223     -46.818  19.649   5.162  1.00 24.11           O  
ATOM   1256  CB  ASP A 223     -45.078  19.878   7.255  1.00 24.92           C  
ATOM   1257  CG  ASP A 223     -45.965  21.029   7.817  1.00 30.93           C  
ATOM   1258  OD1 ASP A 223     -47.168  20.781   8.129  1.00 35.15           O  
ATOM   1259  OD2 ASP A 223     -45.453  22.167   7.939  1.00 35.33           O  
ATOM   1260  N   PHE A 224     -47.959  17.927   6.156  1.00 23.64           N  
ATOM   1261  CA  PHE A 224     -49.055  17.832   5.209  1.00 24.26           C  
ATOM   1262  C   PHE A 224     -50.324  18.549   5.667  1.00 25.19           C  
ATOM   1263  O   PHE A 224     -51.370  18.466   5.021  1.00 25.06           O  
ATOM   1264  CB  PHE A 224     -49.278  16.365   4.830  1.00 23.96           C  
ATOM   1265  CG  PHE A 224     -48.207  15.857   3.883  1.00 24.25           C  
ATOM   1266  CD1 PHE A 224     -48.319  16.098   2.509  1.00 24.46           C  
ATOM   1267  CD2 PHE A 224     -47.046  15.262   4.368  1.00 24.10           C  
ATOM   1268  CE1 PHE A 224     -47.308  15.697   1.612  1.00 24.91           C  
ATOM   1269  CE2 PHE A 224     -46.034  14.861   3.487  1.00 23.21           C  
ATOM   1270  CZ  PHE A 224     -46.170  15.086   2.106  1.00 23.00           C  
ATOM   1271  N   GLY A 225     -50.186  19.314   6.740  1.00 27.15           N  
ATOM   1272  CA  GLY A 225     -51.292  20.100   7.289  1.00 29.22           C  
ATOM   1273  C   GLY A 225     -51.869  21.056   6.263  1.00 30.49           C  
ATOM   1274  O   GLY A 225     -53.100  21.200   6.137  1.00 32.92           O  
ATOM   1275  N   THR A 226     -50.998  21.663   5.477  1.00 29.84           N  
ATOM   1276  CA  THR A 226     -51.468  22.647   4.515  1.00 29.44           C  
ATOM   1277  C   THR A 226     -51.543  22.124   3.077  1.00 27.66           C  
ATOM   1278  O   THR A 226     -51.690  22.897   2.135  1.00 25.97           O  
ATOM   1279  CB  THR A 226     -50.597  23.872   4.598  1.00 30.18           C  
ATOM   1280  OG1 THR A 226     -49.239  23.442   4.675  1.00 32.29           O  
ATOM   1281  CG2 THR A 226     -50.951  24.662   5.869  1.00 31.50           C  
ATOM   1282  N   ALA A 227     -51.501  20.802   2.922  1.00 26.60           N  
ATOM   1283  CA  ALA A 227     -51.602  20.195   1.601  1.00 27.26           C  
ATOM   1284  C   ALA A 227     -52.993  20.434   0.996  1.00 28.00           C  
ATOM   1285  O   ALA A 227     -53.911  20.861   1.689  1.00 27.42           O  
ATOM   1286  CB  ALA A 227     -51.259  18.735   1.636  1.00 26.11           C  
ATOM   1287  N   LYS A 228     -53.113  20.224  -0.308  1.00 28.50           N  
ATOM   1288  CA  LYS A 228     -54.381  20.389  -1.001  1.00 30.45           C  
ATOM   1289  C   LYS A 228     -54.587  19.118  -1.822  1.00 31.02           C  
ATOM   1290  O   LYS A 228     -53.653  18.638  -2.489  1.00 30.21           O  
ATOM   1291  CB  LYS A 228     -54.310  21.640  -1.885  1.00 30.05           C  
ATOM   1292  CG  LYS A 228     -55.597  22.084  -2.579  1.00 34.67           C  
ATOM   1293  CD  LYS A 228     -56.551  22.761  -1.594  1.00 39.93           C  
ATOM   1294  CE  LYS A 228     -57.587  23.649  -2.309  1.00 44.47           C  
ATOM   1295  NZ  LYS A 228     -58.469  24.384  -1.335  1.00 43.39           N  
ATOM   1296  N   VAL A 229     -55.785  18.548  -1.745  1.00 31.83           N  
ATOM   1297  CA  VAL A 229     -56.108  17.369  -2.552  1.00 33.36           C  
ATOM   1298  C   VAL A 229     -56.958  17.851  -3.718  1.00 35.00           C  
ATOM   1299  O   VAL A 229     -58.033  18.430  -3.507  1.00 33.86           O  
ATOM   1300  CB  VAL A 229     -56.839  16.297  -1.755  1.00 33.64           C  
ATOM   1301  CG1 VAL A 229     -57.305  15.168  -2.672  1.00 34.38           C  
ATOM   1302  CG2 VAL A 229     -55.936  15.744  -0.672  1.00 33.33           C  
ATOM   1303  N   LEU A 230     -56.444  17.665  -4.938  1.00 36.63           N  
ATOM   1304  CA  LEU A 230     -57.096  18.201  -6.137  1.00 39.62           C  
ATOM   1305  C   LEU A 230     -58.429  17.500  -6.374  1.00 41.35           C  
ATOM   1306  O   LEU A 230     -58.547  16.297  -6.165  1.00 42.01           O  
ATOM   1307  CB  LEU A 230     -56.186  18.104  -7.367  1.00 39.37           C  
ATOM   1308  CG  LEU A 230     -54.884  18.911  -7.337  1.00 40.10           C  
ATOM   1309  CD1 LEU A 230     -53.986  18.536  -8.510  1.00 40.35           C  
ATOM   1310  CD2 LEU A 230     -55.161  20.411  -7.313  1.00 41.21           C  
ATOM   1311  N   SER A 231     -59.431  18.272  -6.782  1.00 44.08           N  
ATOM   1312  CA  SER A 231     -60.799  17.767  -6.942  1.00 45.90           C  
ATOM   1313  C   SER A 231     -61.265  17.806  -8.406  1.00 46.67           C  
ATOM   1314  O   SER A 231     -60.674  17.159  -9.286  1.00 47.54           O  
ATOM   1315  CB  SER A 231     -61.764  18.557  -6.035  1.00 46.47           C  
ATOM   1316  OG  SER A 231     -61.536  19.967  -6.129  1.00 48.25           O  
ATOM   1317  N   ASN A 240     -56.150  29.674  -3.753  1.00 61.82           N  
ATOM   1318  CA  ASN A 240     -56.860  30.408  -2.711  1.00 61.53           C  
ATOM   1319  C   ASN A 240     -56.826  29.669  -1.375  1.00 60.60           C  
ATOM   1320  O   ASN A 240     -56.576  28.462  -1.338  1.00 60.66           O  
ATOM   1321  CB  ASN A 240     -58.310  30.700  -3.146  1.00 62.09           C  
ATOM   1322  CG  ASN A 240     -59.160  29.435  -3.286  1.00 63.50           C  
ATOM   1323  OD1 ASN A 240     -60.207  29.310  -2.641  1.00 65.45           O  
ATOM   1324  ND2 ASN A 240     -58.718  28.498  -4.129  1.00 64.38           N  
HETATM 1325  N   SEP A 241     -57.073  30.408  -0.292  1.00 59.31           N  
HETATM 1326  CA  SEP A 241     -57.145  29.864   1.077  1.00 58.10           C  
HETATM 1327  CB  SEP A 241     -57.842  28.482   1.115  1.00 58.55           C  
HETATM 1328  OG  SEP A 241     -57.301  27.593   2.084  1.00 60.00           O  
HETATM 1329  C   SEP A 241     -55.799  29.894   1.814  1.00 56.33           C  
HETATM 1330  O   SEP A 241     -55.652  30.649   2.779  1.00 56.57           O  
HETATM 1331  P   SEP A 241     -57.484  26.091   1.518  1.00 61.55           P  
HETATM 1332  O1P SEP A 241     -56.700  25.041   2.453  1.00 60.86           O  
HETATM 1333  O2P SEP A 241     -59.036  25.664   1.451  1.00 60.33           O  
HETATM 1334  O3P SEP A 241     -56.899  26.046   0.019  1.00 62.20           O  
ATOM   1335  N   PHE A 242     -54.814  29.128   1.349  1.00 53.95           N  
ATOM   1336  CA  PHE A 242     -53.510  29.097   2.038  1.00 51.31           C  
ATOM   1337  C   PHE A 242     -52.299  29.520   1.190  1.00 49.71           C  
ATOM   1338  O   PHE A 242     -52.153  29.116   0.031  1.00 49.84           O  
ATOM   1339  CB  PHE A 242     -53.267  27.731   2.699  1.00 50.88           C  
ATOM   1340  CG  PHE A 242     -51.879  27.556   3.238  1.00 49.16           C  
ATOM   1341  CD1 PHE A 242     -51.583  27.911   4.552  1.00 49.01           C  
ATOM   1342  CD2 PHE A 242     -50.862  27.054   2.428  1.00 47.78           C  
ATOM   1343  CE1 PHE A 242     -50.297  27.756   5.063  1.00 48.56           C  
ATOM   1344  CE2 PHE A 242     -49.573  26.893   2.920  1.00 47.33           C  
ATOM   1345  CZ  PHE A 242     -49.285  27.246   4.241  1.00 49.11           C  
ATOM   1346  N   VAL A 243     -51.437  30.332   1.803  1.00 47.38           N  
ATOM   1347  CA  VAL A 243     -50.154  30.737   1.237  1.00 45.38           C  
ATOM   1348  C   VAL A 243     -49.082  30.319   2.232  1.00 43.37           C  
ATOM   1349  O   VAL A 243     -49.133  30.711   3.405  1.00 43.53           O  
ATOM   1350  CB  VAL A 243     -50.083  32.288   1.037  1.00 45.66           C  
ATOM   1351  CG1 VAL A 243     -48.662  32.755   0.694  1.00 45.66           C  
ATOM   1352  CG2 VAL A 243     -51.075  32.754  -0.019  1.00 46.13           C  
ATOM   1353  N   GLY A 244     -48.115  29.534   1.772  1.00 40.53           N  
ATOM   1354  CA  GLY A 244     -47.007  29.073   2.634  1.00 36.45           C  
ATOM   1355  C   GLY A 244     -45.914  30.087   2.911  1.00 33.95           C  
ATOM   1356  O   GLY A 244     -46.128  31.308   2.851  1.00 34.38           O  
ATOM   1357  N   THR A 245     -44.728  29.566   3.188  1.00 30.47           N  
ATOM   1358  CA  THR A 245     -43.581  30.340   3.641  1.00 27.73           C  
ATOM   1359  C   THR A 245     -43.118  31.345   2.587  1.00 26.38           C  
ATOM   1360  O   THR A 245     -42.874  30.978   1.444  1.00 24.92           O  
ATOM   1361  CB  THR A 245     -42.459  29.351   4.047  1.00 27.76           C  
ATOM   1362  OG1 THR A 245     -43.001  28.417   5.004  1.00 25.59           O  
ATOM   1363  CG2 THR A 245     -41.237  30.072   4.622  1.00 26.40           C  
ATOM   1364  N   ALA A 246     -42.986  32.608   2.998  1.00 24.87           N  
ATOM   1365  CA  ALA A 246     -42.830  33.741   2.080  1.00 23.29           C  
ATOM   1366  C   ALA A 246     -41.775  33.529   0.994  1.00 22.22           C  
ATOM   1367  O   ALA A 246     -42.028  33.725  -0.198  1.00 21.10           O  
ATOM   1368  CB  ALA A 246     -42.567  35.028   2.877  1.00 22.97           C  
ATOM   1369  N   GLN A 247     -40.585  33.095   1.399  1.00 21.98           N  
ATOM   1370  CA  GLN A 247     -39.497  32.942   0.465  1.00 20.93           C  
ATOM   1371  C   GLN A 247     -39.736  31.920  -0.666  1.00 20.21           C  
ATOM   1372  O   GLN A 247     -39.038  31.968  -1.684  1.00 19.54           O  
ATOM   1373  CB  GLN A 247     -38.215  32.611   1.222  1.00 22.02           C  
ATOM   1374  CG  GLN A 247     -37.587  33.820   1.882  1.00 24.47           C  
ATOM   1375  CD  GLN A 247     -36.305  33.465   2.576  1.00 30.72           C  
ATOM   1376  OE1 GLN A 247     -36.253  32.502   3.363  1.00 33.77           O  
ATOM   1377  NE2 GLN A 247     -35.240  34.208   2.270  1.00 30.96           N  
ATOM   1378  N   TYR A 248     -40.716  31.025  -0.482  1.00 19.05           N  
ATOM   1379  CA  TYR A 248     -40.972  29.922  -1.449  1.00 19.72           C  
ATOM   1380  C   TYR A 248     -42.325  30.054  -2.142  1.00 19.73           C  
ATOM   1381  O   TYR A 248     -42.705  29.179  -2.946  1.00 18.86           O  
ATOM   1382  CB  TYR A 248     -40.833  28.536  -0.744  1.00 18.28           C  
ATOM   1383  CG  TYR A 248     -39.511  28.427  -0.014  1.00 19.64           C  
ATOM   1384  CD1 TYR A 248     -38.367  28.058  -0.704  1.00 18.31           C  
ATOM   1385  CD2 TYR A 248     -39.402  28.746   1.346  1.00 17.21           C  
ATOM   1386  CE1 TYR A 248     -37.150  27.974  -0.068  1.00 19.77           C  
ATOM   1387  CE2 TYR A 248     -38.164  28.679   2.014  1.00 15.59           C  
ATOM   1388  CZ  TYR A 248     -37.051  28.293   1.282  1.00 17.45           C  
ATOM   1389  OH  TYR A 248     -35.828  28.223   1.844  1.00 19.07           O  
ATOM   1390  N   VAL A 249     -43.028  31.159  -1.846  1.00 20.63           N  
ATOM   1391  CA  VAL A 249     -44.347  31.490  -2.444  1.00 21.43           C  
ATOM   1392  C   VAL A 249     -44.216  31.777  -3.939  1.00 21.60           C  
ATOM   1393  O   VAL A 249     -43.331  32.519  -4.363  1.00 21.70           O  
ATOM   1394  CB  VAL A 249     -45.055  32.663  -1.671  1.00 22.19           C  
ATOM   1395  CG1 VAL A 249     -46.250  33.231  -2.437  1.00 22.33           C  
ATOM   1396  CG2 VAL A 249     -45.542  32.163  -0.306  1.00 23.34           C  
ATOM   1397  N   SER A 250     -45.061  31.132  -4.742  1.00 22.48           N  
ATOM   1398  CA  SER A 250     -45.045  31.302  -6.204  1.00 23.40           C  
ATOM   1399  C   SER A 250     -45.863  32.550  -6.544  1.00 23.37           C  
ATOM   1400  O   SER A 250     -46.782  32.918  -5.803  1.00 24.10           O  
ATOM   1401  CB  SER A 250     -45.645  30.079  -6.922  1.00 23.14           C  
ATOM   1402  OG  SER A 250     -46.970  29.890  -6.480  1.00 26.18           O  
ATOM   1403  N   PRO A 251     -45.514  33.227  -7.645  1.00 23.96           N  
ATOM   1404  CA  PRO A 251     -46.197  34.474  -8.006  1.00 23.65           C  
ATOM   1405  C   PRO A 251     -47.725  34.370  -8.182  1.00 24.70           C  
ATOM   1406  O   PRO A 251     -48.425  35.350  -7.892  1.00 23.93           O  
ATOM   1407  CB  PRO A 251     -45.514  34.912  -9.306  1.00 23.65           C  
ATOM   1408  CG  PRO A 251     -44.698  33.746  -9.773  1.00 24.75           C  
ATOM   1409  CD  PRO A 251     -44.428  32.880  -8.580  1.00 23.19           C  
ATOM   1410  N   GLU A 252     -48.246  33.210  -8.603  1.00 24.94           N  
ATOM   1411  CA  GLU A 252     -49.687  33.075  -8.850  1.00 26.21           C  
ATOM   1412  C   GLU A 252     -50.482  33.133  -7.560  1.00 26.89           C  
ATOM   1413  O   GLU A 252     -51.634  33.539  -7.566  1.00 27.39           O  
ATOM   1414  CB  GLU A 252     -50.032  31.789  -9.639  1.00 25.82           C  
ATOM   1415  CG  GLU A 252     -49.638  30.491  -8.976  1.00 27.08           C  
ATOM   1416  CD  GLU A 252     -48.229  30.044  -9.325  1.00 26.95           C  
ATOM   1417  OE1 GLU A 252     -47.419  30.866  -9.817  1.00 26.82           O  
ATOM   1418  OE2 GLU A 252     -47.923  28.854  -9.108  1.00 28.52           O  
ATOM   1419  N   LEU A 253     -49.860  32.727  -6.449  1.00 27.60           N  
ATOM   1420  CA  LEU A 253     -50.509  32.808  -5.149  1.00 28.81           C  
ATOM   1421  C   LEU A 253     -50.671  34.270  -4.738  1.00 29.39           C  
ATOM   1422  O   LEU A 253     -51.636  34.614  -4.066  1.00 30.16           O  
ATOM   1423  CB  LEU A 253     -49.719  32.024  -4.092  1.00 29.41           C  
ATOM   1424  CG  LEU A 253     -49.509  30.527  -4.389  1.00 31.85           C  
ATOM   1425  CD1 LEU A 253     -48.384  29.898  -3.564  1.00 33.87           C  
ATOM   1426  CD2 LEU A 253     -50.789  29.749  -4.185  1.00 36.14           C  
ATOM   1427  N   LEU A 254     -49.734  35.121  -5.158  1.00 29.50           N  
ATOM   1428  CA  LEU A 254     -49.764  36.545  -4.847  1.00 30.97           C  
ATOM   1429  C   LEU A 254     -50.655  37.357  -5.781  1.00 33.71           C  
ATOM   1430  O   LEU A 254     -51.117  38.432  -5.404  1.00 33.11           O  
ATOM   1431  CB  LEU A 254     -48.346  37.116  -4.904  1.00 29.40           C  
ATOM   1432  CG  LEU A 254     -47.403  36.489  -3.873  1.00 28.55           C  
ATOM   1433  CD1 LEU A 254     -45.952  36.864  -4.140  1.00 28.53           C  
ATOM   1434  CD2 LEU A 254     -47.851  36.865  -2.483  1.00 26.52           C  
ATOM   1435  N   THR A 255     -50.856  36.848  -7.002  1.00 37.00           N  
ATOM   1436  CA  THR A 255     -51.467  37.610  -8.102  1.00 40.47           C  
ATOM   1437  C   THR A 255     -52.871  37.127  -8.437  1.00 43.12           C  
ATOM   1438  O   THR A 255     -53.684  37.889  -8.946  1.00 44.38           O  
ATOM   1439  CB  THR A 255     -50.605  37.571  -9.409  1.00 40.21           C  
ATOM   1440  OG1 THR A 255     -50.423  36.214  -9.846  1.00 40.05           O  
ATOM   1441  CG2 THR A 255     -49.235  38.225  -9.218  1.00 39.79           C  
ATOM   1442  N   GLU A 256     -53.151  35.860  -8.148  1.00 46.45           N  
ATOM   1443  CA  GLU A 256     -54.414  35.226  -8.536  1.00 49.41           C  
ATOM   1444  C   GLU A 256     -55.066  34.399  -7.434  1.00 50.61           C  
ATOM   1445  O   GLU A 256     -56.087  33.741  -7.684  1.00 50.97           O  
ATOM   1446  CB  GLU A 256     -54.193  34.321  -9.751  1.00 49.78           C  
ATOM   1447  CG  GLU A 256     -54.047  35.056 -11.074  1.00 51.90           C  
ATOM   1448  CD  GLU A 256     -53.227  34.269 -12.071  1.00 54.40           C  
ATOM   1449  OE1 GLU A 256     -53.367  33.022 -12.102  1.00 54.85           O  
ATOM   1450  OE2 GLU A 256     -52.439  34.899 -12.816  1.00 55.12           O  
ATOM   1451  N   LYS A 257     -54.480  34.415  -6.231  1.00 52.10           N  
ATOM   1452  CA  LYS A 257     -54.969  33.593  -5.106  1.00 53.15           C  
ATOM   1453  C   LYS A 257     -55.327  32.172  -5.599  1.00 53.21           C  
ATOM   1454  O   LYS A 257     -56.485  31.741  -5.481  1.00 54.05           O  
ATOM   1455  CB  LYS A 257     -56.195  34.259  -4.449  1.00 53.32           C  
ATOM   1456  CG  LYS A 257     -56.312  34.086  -2.929  1.00 53.98           C  
ATOM   1457  CD  LYS A 257     -57.758  34.325  -2.466  1.00 54.47           C  
ATOM   1458  CE  LYS A 257     -57.861  34.605  -0.961  1.00 56.93           C  
ATOM   1459  NZ  LYS A 257     -57.894  33.372  -0.113  1.00 57.46           N  
ATOM   1460  N   SER A 258     -54.354  31.469  -6.186  1.00 52.39           N  
ATOM   1461  CA  SER A 258     -54.601  30.148  -6.788  1.00 51.76           C  
ATOM   1462  C   SER A 258     -53.380  29.229  -6.694  1.00 50.92           C  
ATOM   1463  O   SER A 258     -52.250  29.670  -6.926  1.00 51.29           O  
ATOM   1464  CB  SER A 258     -55.050  30.284  -8.253  1.00 52.22           C  
ATOM   1465  OG  SER A 258     -54.105  31.001  -9.041  1.00 53.16           O  
ATOM   1466  N   ALA A 259     -53.612  27.963  -6.341  1.00 49.39           N  
ATOM   1467  CA  ALA A 259     -52.527  26.968  -6.235  1.00 47.69           C  
ATOM   1468  C   ALA A 259     -52.721  25.762  -7.155  1.00 46.22           C  
ATOM   1469  O   ALA A 259     -53.847  25.393  -7.514  1.00 46.34           O  
ATOM   1470  CB  ALA A 259     -52.356  26.507  -4.802  1.00 47.88           C  
ATOM   1471  N   CYS A 260     -51.606  25.154  -7.532  1.00 43.99           N  
ATOM   1472  CA  CYS A 260     -51.616  24.011  -8.427  1.00 42.03           C  
ATOM   1473  C   CYS A 260     -50.288  23.277  -8.256  1.00 39.09           C  
ATOM   1474  O   CYS A 260     -49.443  23.693  -7.457  1.00 37.45           O  
ATOM   1475  CB  CYS A 260     -51.800  24.482  -9.881  1.00 42.79           C  
ATOM   1476  SG  CYS A 260     -50.719  25.883 -10.400  1.00 49.48           S  
ATOM   1477  N   LYS A 261     -50.105  22.199  -9.013  1.00 35.33           N  
ATOM   1478  CA  LYS A 261     -48.873  21.418  -8.953  1.00 33.11           C  
ATOM   1479  C   LYS A 261     -47.659  22.289  -9.233  1.00 31.32           C  
ATOM   1480  O   LYS A 261     -46.571  22.052  -8.713  1.00 30.43           O  
ATOM   1481  CB  LYS A 261     -48.925  20.278  -9.960  1.00 32.99           C  
ATOM   1482  CG  LYS A 261     -49.960  19.225  -9.629  1.00 33.92           C  
ATOM   1483  CD  LYS A 261     -49.958  18.117 -10.676  1.00 35.29           C  
ATOM   1484  CE  LYS A 261     -51.041  17.094 -10.374  1.00 37.46           C  
ATOM   1485  NZ  LYS A 261     -51.039  16.025 -11.420  1.00 38.01           N  
ATOM   1486  N   SER A 262     -47.873  23.299 -10.069  1.00 28.94           N  
ATOM   1487  CA  SER A 262     -46.836  24.217 -10.484  1.00 27.64           C  
ATOM   1488  C   SER A 262     -46.295  25.091  -9.338  1.00 25.37           C  
ATOM   1489  O   SER A 262     -45.146  25.517  -9.408  1.00 23.74           O  
ATOM   1490  CB  SER A 262     -47.376  25.116 -11.598  1.00 28.26           C  
ATOM   1491  OG  SER A 262     -46.335  25.497 -12.465  1.00 32.75           O  
ATOM   1492  N   SER A 263     -47.123  25.375  -8.316  1.00 23.68           N  
ATOM   1493  CA  SER A 263     -46.653  26.079  -7.106  1.00 23.29           C  
ATOM   1494  C   SER A 263     -45.558  25.295  -6.393  1.00 21.52           C  
ATOM   1495  O   SER A 263     -44.604  25.892  -5.884  1.00 20.66           O  
ATOM   1496  CB  SER A 263     -47.795  26.338  -6.119  1.00 23.92           C  
ATOM   1497  OG  SER A 263     -49.026  26.447  -6.807  1.00 27.57           O  
ATOM   1498  N   ASP A 264     -45.699  23.961  -6.333  1.00 19.31           N  
ATOM   1499  CA  ASP A 264     -44.636  23.120  -5.767  1.00 18.76           C  
ATOM   1500  C   ASP A 264     -43.394  23.160  -6.643  1.00 17.85           C  
ATOM   1501  O   ASP A 264     -42.299  23.031  -6.140  1.00 18.67           O  
ATOM   1502  CB  ASP A 264     -45.062  21.640  -5.575  1.00 18.85           C  
ATOM   1503  CG  ASP A 264     -46.100  21.445  -4.464  1.00 19.72           C  
ATOM   1504  OD1 ASP A 264     -46.289  22.355  -3.625  1.00 18.97           O  
ATOM   1505  OD2 ASP A 264     -46.750  20.378  -4.439  1.00 17.36           O  
ATOM   1506  N   LEU A 265     -43.564  23.288  -7.959  1.00 17.15           N  
ATOM   1507  CA  LEU A 265     -42.422  23.274  -8.865  1.00 16.63           C  
ATOM   1508  C   LEU A 265     -41.618  24.572  -8.757  1.00 16.38           C  
ATOM   1509  O   LEU A 265     -40.410  24.573  -8.932  1.00 16.33           O  
ATOM   1510  CB  LEU A 265     -42.885  23.009 -10.311  1.00 17.39           C  
ATOM   1511  CG  LEU A 265     -43.441  21.592 -10.579  1.00 16.81           C  
ATOM   1512  CD1 LEU A 265     -44.125  21.531 -11.941  1.00 18.25           C  
ATOM   1513  CD2 LEU A 265     -42.342  20.538 -10.491  1.00 15.26           C  
ATOM   1514  N   TRP A 266     -42.318  25.677  -8.497  1.00 17.23           N  
ATOM   1515  CA  TRP A 266     -41.682  26.941  -8.162  1.00 17.38           C  
ATOM   1516  C   TRP A 266     -40.849  26.790  -6.898  1.00 16.86           C  
ATOM   1517  O   TRP A 266     -39.689  27.205  -6.859  1.00 16.41           O  
ATOM   1518  CB  TRP A 266     -42.747  28.036  -7.998  1.00 18.57           C  
ATOM   1519  CG  TRP A 266     -42.141  29.325  -7.499  1.00 19.88           C  
ATOM   1520  CD1 TRP A 266     -41.808  29.637  -6.196  1.00 20.81           C  
ATOM   1521  CD2 TRP A 266     -41.748  30.451  -8.295  1.00 21.41           C  
ATOM   1522  NE1 TRP A 266     -41.244  30.899  -6.149  1.00 20.51           N  
ATOM   1523  CE2 TRP A 266     -41.205  31.422  -7.411  1.00 20.17           C  
ATOM   1524  CE3 TRP A 266     -41.800  30.734  -9.672  1.00 20.65           C  
ATOM   1525  CZ2 TRP A 266     -40.717  32.656  -7.855  1.00 21.02           C  
ATOM   1526  CZ3 TRP A 266     -41.326  31.990 -10.120  1.00 22.22           C  
ATOM   1527  CH2 TRP A 266     -40.785  32.925  -9.203  1.00 21.28           C  
ATOM   1528  N   ALA A 267     -41.430  26.182  -5.855  1.00 15.89           N  
ATOM   1529  CA  ALA A 267     -40.693  25.958  -4.628  1.00 15.98           C  
ATOM   1530  C   ALA A 267     -39.478  25.071  -4.863  1.00 15.96           C  
ATOM   1531  O   ALA A 267     -38.417  25.312  -4.316  1.00 15.32           O  
ATOM   1532  CB  ALA A 267     -41.602  25.388  -3.546  1.00 16.55           C  
ATOM   1533  N   LEU A 268     -39.626  24.044  -5.701  1.00 16.22           N  
ATOM   1534  CA  LEU A 268     -38.475  23.234  -6.096  1.00 15.72           C  
ATOM   1535  C   LEU A 268     -37.358  24.099  -6.717  1.00 15.62           C  
ATOM   1536  O   LEU A 268     -36.193  23.961  -6.354  1.00 15.40           O  
ATOM   1537  CB  LEU A 268     -38.916  22.142  -7.093  1.00 15.96           C  
ATOM   1538  CG  LEU A 268     -37.781  21.370  -7.781  1.00 16.92           C  
ATOM   1539  CD1 LEU A 268     -37.046  20.495  -6.779  1.00 14.72           C  
ATOM   1540  CD2 LEU A 268     -38.341  20.515  -8.949  1.00 15.05           C  
ATOM   1541  N   GLY A 269     -37.715  25.011  -7.626  1.00 14.79           N  
ATOM   1542  CA  GLY A 269     -36.703  25.901  -8.215  1.00 15.99           C  
ATOM   1543  C   GLY A 269     -35.955  26.727  -7.169  1.00 15.85           C  
ATOM   1544  O   GLY A 269     -34.722  26.885  -7.238  1.00 16.54           O  
ATOM   1545  N   CYS A 270     -36.691  27.216  -6.178  1.00 16.00           N  
ATOM   1546  CA  CYS A 270     -36.103  27.995  -5.092  1.00 16.83           C  
ATOM   1547  C   CYS A 270     -35.161  27.146  -4.236  1.00 15.86           C  
ATOM   1548  O   CYS A 270     -34.105  27.610  -3.808  1.00 17.49           O  
ATOM   1549  CB  CYS A 270     -37.198  28.521  -4.180  1.00 15.92           C  
ATOM   1550  SG  CYS A 270     -38.253  29.814  -4.848  1.00 19.57           S  
ATOM   1551  N   ILE A 271     -35.571  25.914  -3.978  1.00 16.38           N  
ATOM   1552  CA  ILE A 271     -34.766  24.969  -3.200  1.00 15.91           C  
ATOM   1553  C   ILE A 271     -33.467  24.561  -3.889  1.00 15.50           C  
ATOM   1554  O   ILE A 271     -32.408  24.481  -3.237  1.00 15.74           O  
ATOM   1555  CB  ILE A 271     -35.618  23.735  -2.789  1.00 15.45           C  
ATOM   1556  CG1 ILE A 271     -36.765  24.179  -1.857  1.00 15.07           C  
ATOM   1557  CG2 ILE A 271     -34.737  22.642  -2.158  1.00 16.16           C  
ATOM   1558  CD1 ILE A 271     -37.901  23.129  -1.740  1.00 17.27           C  
ATOM   1559  N   ILE A 272     -33.538  24.267  -5.192  1.00 15.53           N  
ATOM   1560  CA  ILE A 272     -32.330  23.980  -5.967  1.00 15.98           C  
ATOM   1561  C   ILE A 272     -31.393  25.184  -5.881  1.00 17.08           C  
ATOM   1562  O   ILE A 272     -30.177  25.032  -5.668  1.00 17.12           O  
ATOM   1563  CB  ILE A 272     -32.639  23.647  -7.455  1.00 16.29           C  
ATOM   1564  CG1 ILE A 272     -33.518  22.393  -7.558  1.00 16.56           C  
ATOM   1565  CG2 ILE A 272     -31.334  23.480  -8.302  1.00 15.93           C  
ATOM   1566  CD1 ILE A 272     -34.254  22.287  -8.890  1.00 18.54           C  
ATOM   1567  N   TYR A 273     -31.937  26.380  -6.077  1.00 17.10           N  
ATOM   1568  CA  TYR A 273     -31.090  27.581  -5.999  1.00 18.21           C  
ATOM   1569  C   TYR A 273     -30.375  27.642  -4.632  1.00 18.02           C  
ATOM   1570  O   TYR A 273     -29.178  27.881  -4.554  1.00 18.38           O  
ATOM   1571  CB  TYR A 273     -31.938  28.827  -6.250  1.00 18.61           C  
ATOM   1572  CG  TYR A 273     -31.162  30.136  -6.220  1.00 21.20           C  
ATOM   1573  CD1 TYR A 273     -30.770  30.712  -5.000  1.00 21.44           C  
ATOM   1574  CD2 TYR A 273     -30.825  30.805  -7.411  1.00 22.15           C  
ATOM   1575  CE1 TYR A 273     -30.060  31.922  -4.965  1.00 20.80           C  
ATOM   1576  CE2 TYR A 273     -30.113  32.029  -7.381  1.00 21.46           C  
ATOM   1577  CZ  TYR A 273     -29.751  32.566  -6.146  1.00 20.46           C  
ATOM   1578  OH  TYR A 273     -29.063  33.758  -6.080  1.00 23.26           O  
ATOM   1579  N   GLN A 274     -31.130  27.439  -3.561  1.00 18.48           N  
ATOM   1580  CA  GLN A 274     -30.626  27.434  -2.192  1.00 18.87           C  
ATOM   1581  C   GLN A 274     -29.533  26.375  -1.920  1.00 19.45           C  
ATOM   1582  O   GLN A 274     -28.539  26.649  -1.225  1.00 19.22           O  
ATOM   1583  CB  GLN A 274     -31.808  27.266  -1.233  1.00 19.42           C  
ATOM   1584  CG  GLN A 274     -31.428  27.382   0.218  1.00 20.38           C  
ATOM   1585  CD  GLN A 274     -32.615  27.438   1.134  1.00 22.12           C  
ATOM   1586  OE1 GLN A 274     -33.774  27.318   0.704  1.00 19.78           O  
ATOM   1587  NE2 GLN A 274     -32.341  27.632   2.422  1.00 21.52           N  
ATOM   1588  N   LEU A 275     -29.699  25.186  -2.488  1.00 18.87           N  
ATOM   1589  CA  LEU A 275     -28.680  24.135  -2.391  1.00 19.49           C  
ATOM   1590  C   LEU A 275     -27.341  24.588  -2.975  1.00 20.59           C  
ATOM   1591  O   LEU A 275     -26.274  24.400  -2.351  1.00 20.51           O  
ATOM   1592  CB  LEU A 275     -29.160  22.843  -3.087  1.00 18.65           C  
ATOM   1593  CG  LEU A 275     -30.345  22.113  -2.471  1.00 19.04           C  
ATOM   1594  CD1 LEU A 275     -30.662  20.852  -3.265  1.00 18.84           C  
ATOM   1595  CD2 LEU A 275     -30.033  21.743  -1.006  1.00 21.65           C  
ATOM   1596  N   VAL A 276     -27.413  25.189  -4.155  1.00 20.83           N  
ATOM   1597  CA  VAL A 276     -26.223  25.620  -4.908  1.00 21.99           C  
ATOM   1598  C   VAL A 276     -25.640  26.955  -4.384  1.00 22.05           C  
ATOM   1599  O   VAL A 276     -24.413  27.098  -4.244  1.00 22.49           O  
ATOM   1600  CB  VAL A 276     -26.559  25.761  -6.423  1.00 20.99           C  
ATOM   1601  CG1 VAL A 276     -25.353  26.263  -7.218  1.00 22.41           C  
ATOM   1602  CG2 VAL A 276     -27.113  24.442  -7.008  1.00 22.36           C  
ATOM   1603  N   ALA A 277     -26.512  27.925  -4.119  1.00 22.20           N  
ATOM   1604  CA  ALA A 277     -26.072  29.260  -3.682  1.00 22.78           C  
ATOM   1605  C   ALA A 277     -25.887  29.388  -2.171  1.00 23.20           C  
ATOM   1606  O   ALA A 277     -25.212  30.319  -1.697  1.00 23.53           O  
ATOM   1607  CB  ALA A 277     -27.028  30.324  -4.168  1.00 22.64           C  
ATOM   1608  N   GLY A 278     -26.502  28.488  -1.416  1.00 21.59           N  
ATOM   1609  CA  GLY A 278     -26.503  28.576   0.038  1.00 22.03           C  
ATOM   1610  C   GLY A 278     -27.636  29.372   0.673  1.00 21.63           C  
ATOM   1611  O   GLY A 278     -27.836  29.277   1.876  1.00 22.69           O  
ATOM   1612  N   LEU A 279     -28.369  30.133  -0.135  1.00 21.29           N  
ATOM   1613  CA  LEU A 279     -29.471  31.001   0.294  1.00 22.40           C  
ATOM   1614  C   LEU A 279     -30.576  30.916  -0.733  1.00 21.72           C  
ATOM   1615  O   LEU A 279     -30.293  30.700  -1.889  1.00 21.40           O  
ATOM   1616  CB  LEU A 279     -29.028  32.476   0.346  1.00 22.56           C  
ATOM   1617  CG  LEU A 279     -27.885  32.799   1.302  1.00 25.89           C  
ATOM   1618  CD1 LEU A 279     -27.413  34.264   1.133  1.00 29.43           C  
ATOM   1619  CD2 LEU A 279     -28.314  32.519   2.712  1.00 27.80           C  
ATOM   1620  N   PRO A 280     -31.831  31.109  -0.308  1.00 22.07           N  
ATOM   1621  CA  PRO A 280     -32.918  31.169  -1.263  1.00 22.50           C  
ATOM   1622  C   PRO A 280     -32.800  32.395  -2.198  1.00 22.00           C  
ATOM   1623  O   PRO A 280     -32.110  33.379  -1.855  1.00 22.32           O  
ATOM   1624  CB  PRO A 280     -34.162  31.232  -0.387  1.00 22.55           C  
ATOM   1625  CG  PRO A 280     -33.725  31.628   0.924  1.00 23.63           C  
ATOM   1626  CD  PRO A 280     -32.289  31.282   1.081  1.00 21.92           C  
ATOM   1627  N   PRO A 281     -33.433  32.322  -3.383  1.00 22.43           N  
ATOM   1628  CA  PRO A 281     -33.297  33.386  -4.393  1.00 21.52           C  
ATOM   1629  C   PRO A 281     -33.899  34.747  -4.029  1.00 21.83           C  
ATOM   1630  O   PRO A 281     -33.303  35.789  -4.400  1.00 20.86           O  
ATOM   1631  CB  PRO A 281     -33.989  32.800  -5.630  1.00 22.14           C  
ATOM   1632  CG  PRO A 281     -34.922  31.742  -5.078  1.00 20.76           C  
ATOM   1633  CD  PRO A 281     -34.290  31.206  -3.857  1.00 21.36           C  
ATOM   1634  N   PHE A 282     -35.062  34.752  -3.372  1.00 21.80           N  
ATOM   1635  CA  PHE A 282     -35.756  36.007  -3.052  1.00 22.57           C  
ATOM   1636  C   PHE A 282     -35.604  36.330  -1.579  1.00 23.80           C  
ATOM   1637  O   PHE A 282     -36.069  35.602  -0.731  1.00 24.28           O  
ATOM   1638  CB  PHE A 282     -37.228  35.979  -3.509  1.00 21.56           C  
ATOM   1639  CG  PHE A 282     -37.396  35.492  -4.938  1.00 22.27           C  
ATOM   1640  CD1 PHE A 282     -37.158  36.348  -6.021  1.00 19.66           C  
ATOM   1641  CD2 PHE A 282     -37.768  34.168  -5.201  1.00 21.79           C  
ATOM   1642  CE1 PHE A 282     -37.286  35.897  -7.325  1.00 20.30           C  
ATOM   1643  CE2 PHE A 282     -37.900  33.698  -6.500  1.00 20.95           C  
ATOM   1644  CZ  PHE A 282     -37.634  34.562  -7.588  1.00 21.06           C  
ATOM   1645  N   ARG A 283     -34.896  37.414  -1.284  1.00 25.35           N  
ATOM   1646  CA  ARG A 283     -34.551  37.756   0.084  1.00 26.83           C  
ATOM   1647  C   ARG A 283     -34.720  39.256   0.244  1.00 27.26           C  
ATOM   1648  O   ARG A 283     -34.318  40.023  -0.632  1.00 27.88           O  
ATOM   1649  CB  ARG A 283     -33.087  37.382   0.359  1.00 27.08           C  
ATOM   1650  CG  ARG A 283     -32.740  35.950  -0.027  1.00 26.70           C  
ATOM   1651  CD  ARG A 283     -31.345  35.550   0.389  1.00 28.06           C  
ATOM   1652  NE  ARG A 283     -30.315  36.398  -0.207  1.00 31.94           N  
ATOM   1653  CZ  ARG A 283     -29.715  36.207  -1.381  1.00 36.77           C  
ATOM   1654  NH1 ARG A 283     -30.011  35.170  -2.173  1.00 35.83           N  
ATOM   1655  NH2 ARG A 283     -28.783  37.087  -1.769  1.00 39.81           N  
ATOM   1656  N   ALA A 284     -35.316  39.664   1.353  1.00 27.55           N  
ATOM   1657  CA  ALA A 284     -35.558  41.086   1.629  1.00 28.04           C  
ATOM   1658  C   ALA A 284     -35.843  41.246   3.090  1.00 28.19           C  
ATOM   1659  O   ALA A 284     -36.042  40.256   3.808  1.00 28.18           O  
ATOM   1660  CB  ALA A 284     -36.754  41.625   0.784  1.00 27.47           C  
ATOM   1661  N   GLY A 285     -35.901  42.506   3.527  1.00 28.80           N  
ATOM   1662  CA  GLY A 285     -36.113  42.838   4.934  1.00 28.64           C  
ATOM   1663  C   GLY A 285     -37.413  42.412   5.563  1.00 28.58           C  
ATOM   1664  O   GLY A 285     -37.484  42.267   6.785  1.00 29.64           O  
ATOM   1665  N   ASN A 286     -38.452  42.216   4.756  1.00 27.18           N  
ATOM   1666  CA  ASN A 286     -39.765  41.832   5.274  1.00 26.63           C  
ATOM   1667  C   ASN A 286     -40.555  41.095   4.201  1.00 25.85           C  
ATOM   1668  O   ASN A 286     -40.110  41.043   3.070  1.00 25.74           O  
ATOM   1669  CB  ASN A 286     -40.539  43.064   5.829  1.00 26.83           C  
ATOM   1670  CG  ASN A 286     -40.838  44.127   4.752  1.00 26.53           C  
ATOM   1671  OD1 ASN A 286     -41.347  43.813   3.686  1.00 23.15           O  
ATOM   1672  ND2 ASN A 286     -40.561  45.394   5.067  1.00 25.24           N  
ATOM   1673  N   GLU A 287     -41.713  40.547   4.548  1.00 26.02           N  
ATOM   1674  CA  GLU A 287     -42.555  39.785   3.601  1.00 27.32           C  
ATOM   1675  C   GLU A 287     -43.019  40.561   2.386  1.00 24.87           C  
ATOM   1676  O   GLU A 287     -43.018  40.040   1.268  1.00 24.11           O  
ATOM   1677  CB  GLU A 287     -43.806  39.246   4.308  1.00 27.38           C  
ATOM   1678  CG  GLU A 287     -43.837  37.752   4.513  1.00 31.81           C  
ATOM   1679  CD  GLU A 287     -45.024  37.297   5.371  1.00 31.94           C  
ATOM   1680  OE1 GLU A 287     -46.197  37.754   5.163  1.00 36.53           O  
ATOM   1681  OE2 GLU A 287     -44.766  36.486   6.281  1.00 39.11           O  
ATOM   1682  N   TYR A 288     -43.454  41.801   2.606  1.00 24.29           N  
ATOM   1683  CA  TYR A 288     -43.935  42.641   1.512  1.00 22.53           C  
ATOM   1684  C   TYR A 288     -42.839  42.777   0.479  1.00 21.97           C  
ATOM   1685  O   TYR A 288     -43.083  42.622  -0.705  1.00 22.13           O  
ATOM   1686  CB  TYR A 288     -44.393  44.033   2.006  1.00 23.78           C  
ATOM   1687  CG  TYR A 288     -44.792  44.956   0.864  1.00 23.79           C  
ATOM   1688  CD1 TYR A 288     -46.061  44.868   0.279  1.00 26.24           C  
ATOM   1689  CD2 TYR A 288     -43.889  45.884   0.340  1.00 25.26           C  
ATOM   1690  CE1 TYR A 288     -46.431  45.683  -0.775  1.00 24.42           C  
ATOM   1691  CE2 TYR A 288     -44.255  46.701  -0.726  1.00 24.49           C  
ATOM   1692  CZ  TYR A 288     -45.529  46.589  -1.270  1.00 25.46           C  
ATOM   1693  OH  TYR A 288     -45.894  47.388  -2.339  1.00 26.70           O  
ATOM   1694  N   LEU A 289     -41.618  43.036   0.938  1.00 21.06           N  
ATOM   1695  CA  LEU A 289     -40.524  43.268   0.025  1.00 20.79           C  
ATOM   1696  C   LEU A 289     -40.112  41.989  -0.711  1.00 20.94           C  
ATOM   1697  O   LEU A 289     -39.629  42.050  -1.834  1.00 20.12           O  
ATOM   1698  CB  LEU A 289     -39.337  43.867   0.759  1.00 20.90           C  
ATOM   1699  CG  LEU A 289     -39.554  45.287   1.350  1.00 21.57           C  
ATOM   1700  CD1 LEU A 289     -38.298  45.681   2.140  1.00 21.17           C  
ATOM   1701  CD2 LEU A 289     -39.838  46.324   0.243  1.00 23.89           C  
ATOM   1702  N   ILE A 290     -40.310  40.847  -0.060  1.00 20.12           N  
ATOM   1703  CA  ILE A 290     -40.029  39.544  -0.680  1.00 19.99           C  
ATOM   1704  C   ILE A 290     -41.031  39.289  -1.802  1.00 19.18           C  
ATOM   1705  O   ILE A 290     -40.647  38.957  -2.908  1.00 18.95           O  
ATOM   1706  CB  ILE A 290     -40.086  38.400   0.381  1.00 20.31           C  
ATOM   1707  CG1 ILE A 290     -38.917  38.592   1.365  1.00 19.41           C  
ATOM   1708  CG2 ILE A 290     -39.989  37.006  -0.308  1.00 19.87           C  
ATOM   1709  CD1 ILE A 290     -38.902  37.659   2.547  1.00 20.70           C  
ATOM   1710  N   PHE A 291     -42.312  39.445  -1.481  1.00 19.66           N  
ATOM   1711  CA  PHE A 291     -43.420  39.277  -2.420  1.00 20.40           C  
ATOM   1712  C   PHE A 291     -43.257  40.160  -3.636  1.00 21.19           C  
ATOM   1713  O   PHE A 291     -43.563  39.773  -4.777  1.00 21.03           O  
ATOM   1714  CB  PHE A 291     -44.743  39.592  -1.723  1.00 19.33           C  
ATOM   1715  CG  PHE A 291     -45.153  38.560  -0.680  1.00 21.73           C  
ATOM   1716  CD1 PHE A 291     -44.621  37.264  -0.698  1.00 23.85           C  
ATOM   1717  CD2 PHE A 291     -46.080  38.883   0.310  1.00 22.18           C  
ATOM   1718  CE1 PHE A 291     -45.014  36.293   0.247  1.00 23.05           C  
ATOM   1719  CE2 PHE A 291     -46.481  37.924   1.269  1.00 24.96           C  
ATOM   1720  CZ  PHE A 291     -45.939  36.618   1.232  1.00 21.33           C  
ATOM   1721  N   GLN A 292     -42.779  41.371  -3.381  1.00 22.57           N  
ATOM   1722  CA  GLN A 292     -42.459  42.296  -4.441  1.00 23.45           C  
ATOM   1723  C   GLN A 292     -41.369  41.745  -5.372  1.00 23.33           C  
ATOM   1724  O   GLN A 292     -41.513  41.808  -6.594  1.00 23.39           O  
ATOM   1725  CB  GLN A 292     -42.071  43.634  -3.806  1.00 24.10           C  
ATOM   1726  CG  GLN A 292     -42.410  44.812  -4.612  1.00 26.81           C  
ATOM   1727  CD  GLN A 292     -42.170  46.112  -3.853  1.00 27.99           C  
ATOM   1728  OE1 GLN A 292     -41.192  46.251  -3.128  1.00 26.70           O  
ATOM   1729  NE2 GLN A 292     -43.063  47.068  -4.038  1.00 24.51           N  
ATOM   1730  N   LYS A 293     -40.291  41.179  -4.827  1.00 22.81           N  
ATOM   1731  CA  LYS A 293     -39.265  40.576  -5.697  1.00 22.72           C  
ATOM   1732  C   LYS A 293     -39.758  39.331  -6.471  1.00 22.54           C  
ATOM   1733  O   LYS A 293     -39.380  39.112  -7.643  1.00 22.69           O  
ATOM   1734  CB  LYS A 293     -38.025  40.205  -4.894  1.00 22.64           C  
ATOM   1735  CG  LYS A 293     -37.295  41.419  -4.359  1.00 24.76           C  
ATOM   1736  CD  LYS A 293     -36.036  41.047  -3.629  1.00 27.57           C  
ATOM   1737  CE  LYS A 293     -35.282  42.300  -3.208  1.00 30.29           C  
ATOM   1738  NZ  LYS A 293     -34.047  41.978  -2.440  1.00 33.28           N  
ATOM   1739  N   ILE A 294     -40.584  38.519  -5.816  1.00 21.60           N  
ATOM   1740  CA  ILE A 294     -41.119  37.324  -6.455  1.00 21.48           C  
ATOM   1741  C   ILE A 294     -41.930  37.696  -7.704  1.00 23.12           C  
ATOM   1742  O   ILE A 294     -41.755  37.093  -8.775  1.00 23.48           O  
ATOM   1743  CB  ILE A 294     -41.989  36.508  -5.490  1.00 20.83           C  
ATOM   1744  CG1 ILE A 294     -41.104  35.796  -4.474  1.00 17.86           C  
ATOM   1745  CG2 ILE A 294     -42.868  35.477  -6.253  1.00 19.77           C  
ATOM   1746  CD1 ILE A 294     -41.853  35.422  -3.216  1.00 16.15           C  
ATOM   1747  N   ILE A 295     -42.828  38.663  -7.576  1.00 23.43           N  
ATOM   1748  CA  ILE A 295     -43.717  38.937  -8.710  1.00 25.50           C  
ATOM   1749  C   ILE A 295     -43.014  39.624  -9.877  1.00 26.08           C  
ATOM   1750  O   ILE A 295     -43.521  39.617 -10.996  1.00 26.10           O  
ATOM   1751  CB  ILE A 295     -44.998  39.673  -8.321  1.00 25.47           C  
ATOM   1752  CG1 ILE A 295     -44.686  41.081  -7.781  1.00 25.26           C  
ATOM   1753  CG2 ILE A 295     -45.817  38.810  -7.393  1.00 26.23           C  
ATOM   1754  CD1 ILE A 295     -45.877  42.014  -7.841  1.00 26.95           C  
ATOM   1755  N   LYS A 296     -41.844  40.194  -9.595  1.00 26.31           N  
ATOM   1756  CA  LYS A 296     -41.013  40.841 -10.614  1.00 27.86           C  
ATOM   1757  C   LYS A 296     -39.889  39.938 -11.093  1.00 27.24           C  
ATOM   1758  O   LYS A 296     -39.084  40.370 -11.912  1.00 27.19           O  
ATOM   1759  CB  LYS A 296     -40.387  42.131 -10.038  1.00 27.46           C  
ATOM   1760  CG  LYS A 296     -41.378  43.292  -9.859  1.00 29.01           C  
ATOM   1761  CD  LYS A 296     -40.702  44.486  -9.184  1.00 30.65           C  
ATOM   1762  CE  LYS A 296     -41.125  45.783  -9.894  1.00 35.04           C  
ATOM   1763  NZ  LYS A 296     -40.523  47.033  -9.328  1.00 35.40           N  
ATOM   1764  N   LEU A 297     -39.823  38.700 -10.570  1.00 26.36           N  
ATOM   1765  CA  LEU A 297     -38.729  37.749 -10.869  1.00 25.64           C  
ATOM   1766  C   LEU A 297     -37.349  38.404 -10.631  1.00 25.52           C  
ATOM   1767  O   LEU A 297     -36.407  38.280 -11.417  1.00 25.26           O  
ATOM   1768  CB  LEU A 297     -38.898  37.150 -12.286  1.00 25.77           C  
ATOM   1769  CG  LEU A 297     -38.316  35.775 -12.654  1.00 27.19           C  
ATOM   1770  CD1 LEU A 297     -38.993  34.631 -11.887  1.00 28.19           C  
ATOM   1771  CD2 LEU A 297     -38.398  35.521 -14.142  1.00 25.93           C  
ATOM   1772  N   GLU A 298     -37.241  39.101  -9.504  1.00 25.99           N  
ATOM   1773  CA  GLU A 298     -36.051  39.843  -9.162  1.00 26.27           C  
ATOM   1774  C   GLU A 298     -35.086  39.025  -8.284  1.00 26.00           C  
ATOM   1775  O   GLU A 298     -35.169  39.047  -7.059  1.00 25.97           O  
ATOM   1776  CB  GLU A 298     -36.482  41.129  -8.453  1.00 27.54           C  
ATOM   1777  CG  GLU A 298     -35.418  42.161  -8.279  1.00 29.79           C  
ATOM   1778  CD  GLU A 298     -35.956  43.419  -7.622  1.00 34.49           C  
ATOM   1779  OE1 GLU A 298     -36.813  44.083  -8.250  1.00 35.73           O  
ATOM   1780  OE2 GLU A 298     -35.517  43.733  -6.492  1.00 36.50           O  
ATOM   1781  N   TYR A 299     -34.180  38.301  -8.931  1.00 25.20           N  
ATOM   1782  CA  TYR A 299     -33.168  37.514  -8.243  1.00 25.71           C  
ATOM   1783  C   TYR A 299     -32.025  37.361  -9.239  1.00 26.25           C  
ATOM   1784  O   TYR A 299     -32.215  37.542 -10.421  1.00 26.72           O  
ATOM   1785  CB  TYR A 299     -33.734  36.140  -7.816  1.00 23.83           C  
ATOM   1786  CG  TYR A 299     -33.826  35.091  -8.918  1.00 23.94           C  
ATOM   1787  CD1 TYR A 299     -34.877  35.098  -9.854  1.00 22.81           C  
ATOM   1788  CD2 TYR A 299     -32.868  34.088  -9.017  1.00 21.30           C  
ATOM   1789  CE1 TYR A 299     -34.948  34.127 -10.873  1.00 23.03           C  
ATOM   1790  CE2 TYR A 299     -32.933  33.107 -10.019  1.00 21.95           C  
ATOM   1791  CZ  TYR A 299     -33.963  33.142 -10.948  1.00 22.70           C  
ATOM   1792  OH  TYR A 299     -34.033  32.166 -11.916  1.00 23.38           O  
ATOM   1793  N   ASP A 300     -30.837  37.038  -8.779  1.00 27.83           N  
ATOM   1794  CA  ASP A 300     -29.782  36.723  -9.725  1.00 29.57           C  
ATOM   1795  C   ASP A 300     -28.982  35.526  -9.274  1.00 28.82           C  
ATOM   1796  O   ASP A 300     -29.070  35.114  -8.118  1.00 29.04           O  
ATOM   1797  CB  ASP A 300     -28.884  37.942 -10.044  1.00 31.69           C  
ATOM   1798  CG  ASP A 300     -28.771  38.916  -8.896  1.00 36.57           C  
ATOM   1799  OD1 ASP A 300     -28.050  38.602  -7.908  1.00 42.59           O  
ATOM   1800  OD2 ASP A 300     -29.387  40.009  -9.000  1.00 39.56           O  
ATOM   1801  N   PHE A 301     -28.216  34.966 -10.204  1.00 28.02           N  
ATOM   1802  CA  PHE A 301     -27.384  33.825  -9.940  1.00 28.30           C  
ATOM   1803  C   PHE A 301     -25.971  34.303  -9.630  1.00 29.63           C  
ATOM   1804  O   PHE A 301     -25.451  35.176 -10.338  1.00 29.30           O  
ATOM   1805  CB  PHE A 301     -27.320  32.916 -11.170  1.00 27.50           C  
ATOM   1806  CG  PHE A 301     -28.620  32.248 -11.498  1.00 25.87           C  
ATOM   1807  CD1 PHE A 301     -29.535  32.852 -12.364  1.00 23.95           C  
ATOM   1808  CD2 PHE A 301     -28.934  31.018 -10.935  1.00 22.76           C  
ATOM   1809  CE1 PHE A 301     -30.736  32.225 -12.680  1.00 24.82           C  
ATOM   1810  CE2 PHE A 301     -30.129  30.394 -11.220  1.00 21.03           C  
ATOM   1811  CZ  PHE A 301     -31.029  30.978 -12.103  1.00 24.90           C  
ATOM   1812  N   PRO A 302     -25.345  33.723  -8.590  1.00 30.49           N  
ATOM   1813  CA  PRO A 302     -23.936  33.992  -8.344  1.00 32.10           C  
ATOM   1814  C   PRO A 302     -23.091  33.371  -9.456  1.00 34.15           C  
ATOM   1815  O   PRO A 302     -23.559  32.486 -10.186  1.00 33.69           O  
ATOM   1816  CB  PRO A 302     -23.673  33.333  -6.982  1.00 32.27           C  
ATOM   1817  CG  PRO A 302     -24.681  32.284  -6.852  1.00 31.10           C  
ATOM   1818  CD  PRO A 302     -25.904  32.779  -7.604  1.00 30.84           C  
ATOM   1819  N   GLU A 303     -21.856  33.853  -9.592  1.00 36.49           N  
ATOM   1820  CA  GLU A 303     -20.985  33.520 -10.724  1.00 38.47           C  
ATOM   1821  C   GLU A 303     -20.726  32.034 -10.917  1.00 38.34           C  
ATOM   1822  O   GLU A 303     -20.781  31.533 -12.042  1.00 39.55           O  
ATOM   1823  CB  GLU A 303     -19.629  34.224 -10.575  1.00 39.16           C  
ATOM   1824  CG  GLU A 303     -19.560  35.267  -9.473  1.00 43.71           C  
ATOM   1825  CD  GLU A 303     -20.375  36.521  -9.770  1.00 48.91           C  
ATOM   1826  OE1 GLU A 303     -20.256  37.047 -10.903  1.00 50.22           O  
ATOM   1827  OE2 GLU A 303     -21.124  36.975  -8.866  1.00 49.77           O  
ATOM   1828  N   LYS A 304     -20.418  31.341  -9.828  1.00 38.56           N  
ATOM   1829  CA  LYS A 304     -19.948  29.946  -9.894  1.00 38.86           C  
ATOM   1830  C   LYS A 304     -21.088  28.914 -10.109  1.00 36.90           C  
ATOM   1831  O   LYS A 304     -20.824  27.736 -10.359  1.00 37.46           O  
ATOM   1832  CB  LYS A 304     -19.149  29.635  -8.615  1.00 39.80           C  
ATOM   1833  CG  LYS A 304     -18.356  28.316  -8.561  1.00 41.35           C  
ATOM   1834  CD  LYS A 304     -18.041  27.964  -7.084  1.00 41.35           C  
ATOM   1835  CE  LYS A 304     -17.264  26.657  -6.928  1.00 44.50           C  
ATOM   1836  NZ  LYS A 304     -18.099  25.438  -7.213  1.00 47.18           N  
ATOM   1837  N   PHE A 305     -22.336  29.381 -10.047  1.00 34.07           N  
ATOM   1838  CA  PHE A 305     -23.550  28.529 -10.090  1.00 30.91           C  
ATOM   1839  C   PHE A 305     -23.490  27.486 -11.224  1.00 30.07           C  
ATOM   1840  O   PHE A 305     -23.395  27.855 -12.393  1.00 30.35           O  
ATOM   1841  CB  PHE A 305     -24.795  29.435 -10.219  1.00 28.99           C  
ATOM   1842  CG  PHE A 305     -26.090  28.811  -9.719  1.00 26.30           C  
ATOM   1843  CD1 PHE A 305     -26.734  27.810 -10.454  1.00 22.23           C  
ATOM   1844  CD2 PHE A 305     -26.681  29.259  -8.532  1.00 23.82           C  
ATOM   1845  CE1 PHE A 305     -27.953  27.243 -10.001  1.00 22.21           C  
ATOM   1846  CE2 PHE A 305     -27.903  28.704  -8.064  1.00 23.88           C  
ATOM   1847  CZ  PHE A 305     -28.533  27.696  -8.795  1.00 23.72           C  
ATOM   1848  N   PHE A 306     -23.545  26.192 -10.885  1.00 28.43           N  
ATOM   1849  CA  PHE A 306     -23.437  25.118 -11.898  1.00 27.67           C  
ATOM   1850  C   PHE A 306     -24.314  25.441 -13.120  1.00 27.43           C  
ATOM   1851  O   PHE A 306     -25.528  25.642 -12.969  1.00 27.41           O  
ATOM   1852  CB  PHE A 306     -23.784  23.745 -11.296  1.00 27.07           C  
ATOM   1853  CG  PHE A 306     -23.200  23.517  -9.923  1.00 27.47           C  
ATOM   1854  CD1 PHE A 306     -21.822  23.606  -9.704  1.00 28.65           C  
ATOM   1855  CD2 PHE A 306     -24.016  23.210  -8.853  1.00 27.86           C  
ATOM   1856  CE1 PHE A 306     -21.277  23.407  -8.435  1.00 28.08           C  
ATOM   1857  CE2 PHE A 306     -23.473  22.995  -7.570  1.00 26.59           C  
ATOM   1858  CZ  PHE A 306     -22.103  23.102  -7.368  1.00 28.03           C  
ATOM   1859  N   PRO A 307     -23.695  25.600 -14.317  1.00 26.72           N  
ATOM   1860  CA  PRO A 307     -24.479  26.041 -15.481  1.00 26.02           C  
ATOM   1861  C   PRO A 307     -25.764  25.248 -15.765  1.00 24.44           C  
ATOM   1862  O   PRO A 307     -26.790  25.850 -16.055  1.00 24.90           O  
ATOM   1863  CB  PRO A 307     -23.486  25.929 -16.655  1.00 26.28           C  
ATOM   1864  CG  PRO A 307     -22.149  26.151 -16.005  1.00 27.80           C  
ATOM   1865  CD  PRO A 307     -22.256  25.478 -14.643  1.00 26.99           C  
ATOM   1866  N   LYS A 308     -25.706  23.923 -15.706  1.00 23.66           N  
ATOM   1867  CA  LYS A 308     -26.901  23.131 -16.004  1.00 23.32           C  
ATOM   1868  C   LYS A 308     -27.949  23.275 -14.918  1.00 21.65           C  
ATOM   1869  O   LYS A 308     -29.133  23.240 -15.219  1.00 22.28           O  
ATOM   1870  CB  LYS A 308     -26.566  21.661 -16.290  1.00 23.17           C  
ATOM   1871  CG  LYS A 308     -25.879  21.489 -17.659  1.00 26.10           C  
ATOM   1872  CD  LYS A 308     -25.331  20.105 -17.842  1.00 26.86           C  
ATOM   1873  CE  LYS A 308     -24.702  19.919 -19.221  1.00 31.38           C  
ATOM   1874  NZ  LYS A 308     -23.682  18.822 -19.146  1.00 29.84           N  
ATOM   1875  N   ALA A 309     -27.510  23.469 -13.673  1.00 21.10           N  
ATOM   1876  CA  ALA A 309     -28.420  23.740 -12.554  1.00 20.67           C  
ATOM   1877  C   ALA A 309     -29.073  25.120 -12.749  1.00 20.65           C  
ATOM   1878  O   ALA A 309     -30.273  25.277 -12.534  1.00 19.61           O  
ATOM   1879  CB  ALA A 309     -27.666  23.681 -11.230  1.00 20.71           C  
ATOM   1880  N   ARG A 310     -28.287  26.119 -13.183  1.00 20.44           N  
ATOM   1881  CA  ARG A 310     -28.865  27.425 -13.516  1.00 21.06           C  
ATOM   1882  C   ARG A 310     -29.955  27.323 -14.601  1.00 21.12           C  
ATOM   1883  O   ARG A 310     -31.030  27.922 -14.482  1.00 21.61           O  
ATOM   1884  CB  ARG A 310     -27.763  28.426 -13.933  1.00 20.89           C  
ATOM   1885  CG  ARG A 310     -28.349  29.668 -14.594  1.00 22.00           C  
ATOM   1886  CD  ARG A 310     -27.315  30.784 -14.740  1.00 25.51           C  
ATOM   1887  NE  ARG A 310     -27.961  31.966 -15.282  1.00 28.22           N  
ATOM   1888  CZ  ARG A 310     -27.463  33.199 -15.206  1.00 32.63           C  
ATOM   1889  NH1 ARG A 310     -26.292  33.409 -14.618  1.00 32.92           N  
ATOM   1890  NH2 ARG A 310     -28.144  34.223 -15.713  1.00 31.89           N  
ATOM   1891  N   ASP A 311     -29.685  26.547 -15.650  1.00 21.75           N  
ATOM   1892  CA  ASP A 311     -30.667  26.345 -16.719  1.00 21.64           C  
ATOM   1893  C   ASP A 311     -31.945  25.701 -16.175  1.00 20.69           C  
ATOM   1894  O   ASP A 311     -33.043  26.124 -16.530  1.00 20.39           O  
ATOM   1895  CB  ASP A 311     -30.110  25.495 -17.867  1.00 21.82           C  
ATOM   1896  CG  ASP A 311     -31.081  25.386 -19.039  1.00 26.20           C  
ATOM   1897  OD1 ASP A 311     -31.835  24.384 -19.122  1.00 29.92           O  
ATOM   1898  OD2 ASP A 311     -31.110  26.308 -19.890  1.00 30.80           O  
ATOM   1899  N   LEU A 312     -31.798  24.706 -15.308  1.00 18.57           N  
ATOM   1900  CA  LEU A 312     -32.975  24.081 -14.685  1.00 18.67           C  
ATOM   1901  C   LEU A 312     -33.781  25.053 -13.812  1.00 18.31           C  
ATOM   1902  O   LEU A 312     -35.008  25.123 -13.913  1.00 17.93           O  
ATOM   1903  CB  LEU A 312     -32.567  22.851 -13.862  1.00 19.39           C  
ATOM   1904  CG  LEU A 312     -33.646  22.173 -12.997  1.00 17.33           C  
ATOM   1905  CD1 LEU A 312     -34.803  21.695 -13.867  1.00 20.54           C  
ATOM   1906  CD2 LEU A 312     -33.042  21.013 -12.246  1.00 19.46           C  
ATOM   1907  N   VAL A 313     -33.081  25.810 -12.973  1.00 17.90           N  
ATOM   1908  CA  VAL A 313     -33.740  26.820 -12.144  1.00 18.55           C  
ATOM   1909  C   VAL A 313     -34.511  27.849 -13.001  1.00 18.88           C  
ATOM   1910  O   VAL A 313     -35.635  28.210 -12.665  1.00 19.82           O  
ATOM   1911  CB  VAL A 313     -32.719  27.495 -11.178  1.00 18.16           C  
ATOM   1912  CG1 VAL A 313     -33.320  28.729 -10.502  1.00 17.09           C  
ATOM   1913  CG2 VAL A 313     -32.247  26.469 -10.116  1.00 17.16           C  
ATOM   1914  N   GLU A 314     -33.905  28.296 -14.110  1.00 19.71           N  
ATOM   1915  CA  GLU A 314     -34.534  29.248 -15.033  1.00 21.55           C  
ATOM   1916  C   GLU A 314     -35.806  28.646 -15.662  1.00 21.35           C  
ATOM   1917  O   GLU A 314     -36.747  29.353 -15.962  1.00 22.22           O  
ATOM   1918  CB  GLU A 314     -33.534  29.690 -16.113  1.00 21.59           C  
ATOM   1919  CG  GLU A 314     -32.456  30.649 -15.552  1.00 23.86           C  
ATOM   1920  CD  GLU A 314     -31.350  30.974 -16.560  1.00 25.64           C  
ATOM   1921  OE1 GLU A 314     -31.162  30.197 -17.542  1.00 32.95           O  
ATOM   1922  OE2 GLU A 314     -30.651  31.999 -16.353  1.00 30.94           O  
ATOM   1923  N   LYS A 315     -35.841  27.329 -15.794  1.00 21.11           N  
ATOM   1924  CA  LYS A 315     -37.029  26.630 -16.286  1.00 21.00           C  
ATOM   1925  C   LYS A 315     -38.093  26.363 -15.222  1.00 20.43           C  
ATOM   1926  O   LYS A 315     -39.214  25.954 -15.561  1.00 20.93           O  
ATOM   1927  CB  LYS A 315     -36.610  25.326 -16.994  1.00 21.40           C  
ATOM   1928  CG  LYS A 315     -35.939  25.681 -18.304  1.00 23.47           C  
ATOM   1929  CD  LYS A 315     -35.411  24.511 -19.092  1.00 22.55           C  
ATOM   1930  CE  LYS A 315     -35.099  25.075 -20.504  1.00 27.40           C  
ATOM   1931  NZ  LYS A 315     -33.919  24.485 -21.088  1.00 30.23           N  
ATOM   1932  N   LEU A 316     -37.753  26.580 -13.950  1.00 18.64           N  
ATOM   1933  CA  LEU A 316     -38.729  26.380 -12.854  1.00 18.39           C  
ATOM   1934  C   LEU A 316     -39.223  27.707 -12.296  1.00 18.04           C  
ATOM   1935  O   LEU A 316     -40.410  27.865 -11.998  1.00 17.90           O  
ATOM   1936  CB  LEU A 316     -38.119  25.536 -11.726  1.00 17.56           C  
ATOM   1937  CG  LEU A 316     -37.843  24.083 -12.107  1.00 18.16           C  
ATOM   1938  CD1 LEU A 316     -36.871  23.453 -11.071  1.00 17.01           C  
ATOM   1939  CD2 LEU A 316     -39.134  23.282 -12.240  1.00 16.79           C  
ATOM   1940  N   LEU A 317     -38.319  28.676 -12.186  1.00 18.45           N  
ATOM   1941  CA  LEU A 317     -38.713  29.985 -11.699  1.00 19.59           C  
ATOM   1942  C   LEU A 317     -39.207  30.815 -12.876  1.00 20.78           C  
ATOM   1943  O   LEU A 317     -38.523  31.720 -13.346  1.00 21.77           O  
ATOM   1944  CB  LEU A 317     -37.551  30.662 -10.947  1.00 19.58           C  
ATOM   1945  CG  LEU A 317     -37.031  29.894  -9.719  1.00 19.16           C  
ATOM   1946  CD1 LEU A 317     -35.972  30.700  -8.967  1.00 21.62           C  
ATOM   1947  CD2 LEU A 317     -38.192  29.535  -8.793  1.00 15.58           C  
ATOM   1948  N   VAL A 318     -40.404  30.484 -13.333  1.00 22.08           N  
ATOM   1949  CA  VAL A 318     -41.036  31.099 -14.491  1.00 23.65           C  
ATOM   1950  C   VAL A 318     -42.321  31.692 -13.963  1.00 23.73           C  
ATOM   1951  O   VAL A 318     -43.077  31.012 -13.284  1.00 23.83           O  
ATOM   1952  CB  VAL A 318     -41.370  30.041 -15.557  1.00 23.68           C  
ATOM   1953  CG1 VAL A 318     -42.131  30.662 -16.741  1.00 25.99           C  
ATOM   1954  CG2 VAL A 318     -40.086  29.364 -16.043  1.00 24.10           C  
ATOM   1955  N   LEU A 319     -42.574  32.958 -14.265  1.00 24.23           N  
ATOM   1956  CA  LEU A 319     -43.754  33.608 -13.710  1.00 25.33           C  
ATOM   1957  C   LEU A 319     -45.060  32.934 -14.158  1.00 25.75           C  
ATOM   1958  O   LEU A 319     -45.978  32.715 -13.350  1.00 25.65           O  
ATOM   1959  CB  LEU A 319     -43.752  35.126 -13.989  1.00 25.78           C  
ATOM   1960  CG  LEU A 319     -42.598  35.994 -13.404  1.00 25.13           C  
ATOM   1961  CD1 LEU A 319     -42.683  37.440 -13.928  1.00 27.09           C  
ATOM   1962  CD2 LEU A 319     -42.594  36.003 -11.879  1.00 24.47           C  
ATOM   1963  N   ASP A 320     -45.149  32.614 -15.438  1.00 25.78           N  
ATOM   1964  CA  ASP A 320     -46.294  31.865 -15.953  1.00 26.32           C  
ATOM   1965  C   ASP A 320     -46.241  30.400 -15.488  1.00 26.00           C  
ATOM   1966  O   ASP A 320     -45.406  29.634 -15.947  1.00 26.08           O  
ATOM   1967  CB  ASP A 320     -46.334  31.968 -17.475  1.00 26.27           C  
ATOM   1968  CG  ASP A 320     -47.499  31.224 -18.086  1.00 28.42           C  
ATOM   1969  OD1 ASP A 320     -48.246  30.525 -17.362  1.00 29.74           O  
ATOM   1970  OD2 ASP A 320     -47.656  31.339 -19.316  1.00 33.67           O  
ATOM   1971  N   ALA A 321     -47.147  30.041 -14.578  1.00 26.44           N  
ATOM   1972  CA  ALA A 321     -47.216  28.701 -13.965  1.00 26.96           C  
ATOM   1973  C   ALA A 321     -47.361  27.537 -14.979  1.00 27.47           C  
ATOM   1974  O   ALA A 321     -46.965  26.388 -14.686  1.00 27.36           O  
ATOM   1975  CB  ALA A 321     -48.342  28.667 -12.908  1.00 26.70           C  
ATOM   1976  N   THR A 322     -47.867  27.840 -16.181  1.00 27.58           N  
ATOM   1977  CA  THR A 322     -48.069  26.810 -17.216  1.00 27.39           C  
ATOM   1978  C   THR A 322     -46.819  26.530 -18.056  1.00 26.92           C  
ATOM   1979  O   THR A 322     -46.815  25.651 -18.904  1.00 26.71           O  
ATOM   1980  CB  THR A 322     -49.285  27.143 -18.127  1.00 27.80           C  
ATOM   1981  OG1 THR A 322     -48.989  28.273 -18.948  1.00 29.01           O  
ATOM   1982  CG2 THR A 322     -50.510  27.450 -17.273  1.00 26.93           C  
ATOM   1983  N   LYS A 323     -45.757  27.290 -17.814  1.00 26.85           N  
ATOM   1984  CA  LYS A 323     -44.527  27.117 -18.547  1.00 27.03           C  
ATOM   1985  C   LYS A 323     -43.410  26.553 -17.678  1.00 25.71           C  
ATOM   1986  O   LYS A 323     -42.261  26.500 -18.112  1.00 25.97           O  
ATOM   1987  CB  LYS A 323     -44.088  28.436 -19.195  1.00 28.43           C  
ATOM   1988  CG  LYS A 323     -45.181  29.079 -20.066  1.00 30.78           C  
ATOM   1989  CD  LYS A 323     -44.676  29.377 -21.464  1.00 36.04           C  
ATOM   1990  CE  LYS A 323     -45.670  30.233 -22.291  1.00 36.52           C  
ATOM   1991  NZ  LYS A 323     -47.038  29.600 -22.377  1.00 42.64           N  
ATOM   1992  N   ARG A 324     -43.733  26.157 -16.447  1.00 24.32           N  
ATOM   1993  CA  ARG A 324     -42.736  25.571 -15.560  1.00 23.02           C  
ATOM   1994  C   ARG A 324     -42.532  24.120 -15.922  1.00 22.65           C  
ATOM   1995  O   ARG A 324     -43.505  23.360 -16.055  1.00 22.51           O  
ATOM   1996  CB  ARG A 324     -43.110  25.692 -14.077  1.00 22.60           C  
ATOM   1997  CG  ARG A 324     -43.174  27.140 -13.636  1.00 22.30           C  
ATOM   1998  CD  ARG A 324     -43.469  27.355 -12.171  1.00 20.44           C  
ATOM   1999  NE  ARG A 324     -43.902  28.742 -12.022  1.00 20.07           N  
ATOM   2000  CZ  ARG A 324     -44.904  29.137 -11.249  1.00 22.36           C  
ATOM   2001  NH1 ARG A 324     -45.570  28.259 -10.494  1.00 19.64           N  
ATOM   2002  NH2 ARG A 324     -45.255  30.420 -11.238  1.00 23.38           N  
ATOM   2003  N   LEU A 325     -41.260  23.753 -16.055  1.00 22.15           N  
ATOM   2004  CA  LEU A 325     -40.864  22.393 -16.385  1.00 22.00           C  
ATOM   2005  C   LEU A 325     -41.359  21.446 -15.298  1.00 22.27           C  
ATOM   2006  O   LEU A 325     -41.169  21.700 -14.084  1.00 22.06           O  
ATOM   2007  CB  LEU A 325     -39.339  22.300 -16.553  1.00 21.56           C  
ATOM   2008  CG  LEU A 325     -38.727  21.069 -17.202  1.00 22.23           C  
ATOM   2009  CD1 LEU A 325     -39.140  20.976 -18.679  1.00 19.70           C  
ATOM   2010  CD2 LEU A 325     -37.173  21.072 -17.045  1.00 22.23           C  
ATOM   2011  N   GLY A 326     -42.027  20.375 -15.730  1.00 22.20           N  
ATOM   2012  CA  GLY A 326     -42.639  19.428 -14.803  1.00 22.12           C  
ATOM   2013  C   GLY A 326     -44.155  19.514 -14.715  1.00 23.13           C  
ATOM   2014  O   GLY A 326     -44.794  18.539 -14.327  1.00 23.25           O  
ATOM   2015  N   CYS A 327     -44.735  20.665 -15.054  1.00 23.51           N  
ATOM   2016  CA  CYS A 327     -46.175  20.824 -14.977  1.00 25.76           C  
ATOM   2017  C   CYS A 327     -46.899  20.091 -16.124  1.00 26.48           C  
ATOM   2018  O   CYS A 327     -46.278  19.728 -17.121  1.00 24.87           O  
ATOM   2019  CB  CYS A 327     -46.559  22.315 -14.941  1.00 25.58           C  
ATOM   2020  SG  CYS A 327     -46.595  23.137 -16.508  1.00 31.03           S  
ATOM   2021  N   GLU A 328     -48.208  19.895 -15.975  1.00 27.44           N  
ATOM   2022  CA  GLU A 328     -48.996  19.127 -16.952  1.00 30.24           C  
ATOM   2023  C   GLU A 328     -49.009  19.780 -18.337  1.00 28.75           C  
ATOM   2024  O   GLU A 328     -48.930  19.084 -19.354  1.00 28.23           O  
ATOM   2025  CB  GLU A 328     -50.421  18.859 -16.418  1.00 30.64           C  
ATOM   2026  CG  GLU A 328     -50.434  17.975 -15.125  1.00 34.78           C  
ATOM   2027  CD  GLU A 328     -51.715  18.106 -14.288  1.00 35.86           C  
ATOM   2028  OE1 GLU A 328     -52.276  19.245 -14.189  1.00 43.00           O  
ATOM   2029  OE2 GLU A 328     -52.150  17.071 -13.710  1.00 40.94           O  
ATOM   2030  N   GLU A 329     -49.068  21.116 -18.356  1.00 27.84           N  
ATOM   2031  CA  GLU A 329     -49.026  21.907 -19.582  1.00 27.90           C  
ATOM   2032  C   GLU A 329     -47.690  21.817 -20.301  1.00 27.24           C  
ATOM   2033  O   GLU A 329     -47.579  22.215 -21.461  1.00 26.77           O  
ATOM   2034  CB  GLU A 329     -49.353  23.378 -19.296  1.00 28.50           C  
ATOM   2035  CG  GLU A 329     -50.791  23.608 -18.810  1.00 32.69           C  
ATOM   2036  CD  GLU A 329     -50.958  23.521 -17.284  1.00 39.40           C  
ATOM   2037  OE1 GLU A 329     -49.980  23.162 -16.568  1.00 42.00           O  
ATOM   2038  OE2 GLU A 329     -52.084  23.819 -16.797  1.00 43.02           O  
ATOM   2039  N   MET A 330     -46.669  21.324 -19.603  1.00 25.81           N  
ATOM   2040  CA  MET A 330     -45.362  21.099 -20.203  1.00 24.82           C  
ATOM   2041  C   MET A 330     -45.098  19.605 -20.317  1.00 24.21           C  
ATOM   2042  O   MET A 330     -43.956  19.178 -20.542  1.00 23.14           O  
ATOM   2043  CB  MET A 330     -44.275  21.782 -19.378  1.00 25.16           C  
ATOM   2044  CG  MET A 330     -44.380  23.319 -19.391  1.00 27.15           C  
ATOM   2045  SD  MET A 330     -43.861  24.076 -20.955  1.00 29.53           S  
ATOM   2046  CE  MET A 330     -42.086  23.712 -20.873  1.00 29.36           C  
ATOM   2047  N   GLU A 331     -46.166  18.825 -20.152  1.00 23.10           N  
ATOM   2048  CA  GLU A 331     -46.156  17.379 -20.390  1.00 22.80           C  
ATOM   2049  C   GLU A 331     -45.435  16.602 -19.293  1.00 21.62           C  
ATOM   2050  O   GLU A 331     -44.934  15.495 -19.519  1.00 20.87           O  
ATOM   2051  CB  GLU A 331     -45.615  17.010 -21.798  1.00 22.91           C  
ATOM   2052  CG  GLU A 331     -46.265  17.780 -22.969  1.00 24.03           C  
ATOM   2053  CD  GLU A 331     -47.787  17.787 -22.906  1.00 27.46           C  
ATOM   2054  OE1 GLU A 331     -48.393  18.730 -23.466  1.00 29.58           O  
ATOM   2055  OE2 GLU A 331     -48.378  16.866 -22.301  1.00 27.10           O  
ATOM   2056  N   GLY A 332     -45.377  17.194 -18.102  1.00 19.76           N  
ATOM   2057  CA  GLY A 332     -45.168  16.398 -16.891  1.00 18.08           C  
ATOM   2058  C   GLY A 332     -43.729  16.143 -16.532  1.00 16.91           C  
ATOM   2059  O   GLY A 332     -42.821  16.909 -16.912  1.00 16.60           O  
ATOM   2060  N   TYR A 333     -43.530  15.066 -15.783  1.00 16.32           N  
ATOM   2061  CA  TYR A 333     -42.237  14.805 -15.141  1.00 16.45           C  
ATOM   2062  C   TYR A 333     -41.218  14.237 -16.092  1.00 15.85           C  
ATOM   2063  O   TYR A 333     -40.013  14.309 -15.829  1.00 15.88           O  
ATOM   2064  CB  TYR A 333     -42.402  13.915 -13.880  1.00 16.02           C  
ATOM   2065  CG  TYR A 333     -42.805  14.780 -12.711  1.00 18.22           C  
ATOM   2066  CD1 TYR A 333     -41.834  15.326 -11.869  1.00 19.07           C  
ATOM   2067  CD2 TYR A 333     -44.145  15.106 -12.477  1.00 17.05           C  
ATOM   2068  CE1 TYR A 333     -42.174  16.166 -10.809  1.00 18.11           C  
ATOM   2069  CE2 TYR A 333     -44.496  15.969 -11.409  1.00 17.54           C  
ATOM   2070  CZ  TYR A 333     -43.499  16.496 -10.596  1.00 17.83           C  
ATOM   2071  OH  TYR A 333     -43.819  17.342  -9.547  1.00 18.21           O  
ATOM   2072  N   GLY A 334     -41.693  13.670 -17.198  1.00 16.25           N  
ATOM   2073  CA  GLY A 334     -40.756  13.145 -18.210  1.00 16.82           C  
ATOM   2074  C   GLY A 334     -39.708  14.156 -18.615  1.00 15.56           C  
ATOM   2075  O   GLY A 334     -38.507  13.923 -18.426  1.00 16.27           O  
ATOM   2076  N   PRO A 335     -40.138  15.287 -19.201  1.00 16.10           N  
ATOM   2077  CA  PRO A 335     -39.205  16.339 -19.595  1.00 15.74           C  
ATOM   2078  C   PRO A 335     -38.368  16.920 -18.450  1.00 16.43           C  
ATOM   2079  O   PRO A 335     -37.196  17.275 -18.658  1.00 15.17           O  
ATOM   2080  CB  PRO A 335     -40.128  17.402 -20.210  1.00 15.03           C  
ATOM   2081  CG  PRO A 335     -41.247  16.630 -20.713  1.00 16.38           C  
ATOM   2082  CD  PRO A 335     -41.496  15.588 -19.690  1.00 15.81           C  
ATOM   2083  N   LEU A 336     -38.960  17.040 -17.254  1.00 16.29           N  
ATOM   2084  CA  LEU A 336     -38.189  17.504 -16.089  1.00 15.65           C  
ATOM   2085  C   LEU A 336     -37.053  16.536 -15.731  1.00 15.13           C  
ATOM   2086  O   LEU A 336     -35.887  16.944 -15.581  1.00 14.09           O  
ATOM   2087  CB  LEU A 336     -39.130  17.793 -14.897  1.00 16.05           C  
ATOM   2088  CG  LEU A 336     -38.497  18.134 -13.544  1.00 17.09           C  
ATOM   2089  CD1 LEU A 336     -37.582  19.344 -13.645  1.00 14.58           C  
ATOM   2090  CD2 LEU A 336     -39.591  18.307 -12.448  1.00 15.78           C  
ATOM   2091  N   LYS A 337     -37.375  15.249 -15.623  1.00 15.62           N  
ATOM   2092  CA  LYS A 337     -36.353  14.249 -15.320  1.00 16.95           C  
ATOM   2093  C   LYS A 337     -35.326  14.068 -16.455  1.00 17.16           C  
ATOM   2094  O   LYS A 337     -34.227  13.575 -16.210  1.00 16.96           O  
ATOM   2095  CB  LYS A 337     -36.994  12.903 -14.958  1.00 16.44           C  
ATOM   2096  CG  LYS A 337     -37.878  12.990 -13.678  1.00 18.11           C  
ATOM   2097  CD  LYS A 337     -38.864  11.802 -13.589  1.00 18.08           C  
ATOM   2098  CE  LYS A 337     -38.182  10.438 -13.389  1.00 17.78           C  
ATOM   2099  NZ  LYS A 337     -39.259   9.353 -13.265  1.00 20.89           N  
ATOM   2100  N   ALA A 338     -35.718  14.415 -17.685  1.00 17.73           N  
ATOM   2101  CA  ALA A 338     -34.806  14.419 -18.833  1.00 18.18           C  
ATOM   2102  C   ALA A 338     -33.880  15.621 -18.922  1.00 18.70           C  
ATOM   2103  O   ALA A 338     -33.037  15.663 -19.820  1.00 18.97           O  
ATOM   2104  CB  ALA A 338     -35.574  14.278 -20.134  1.00 18.42           C  
ATOM   2105  N   HIS A 339     -34.011  16.596 -18.022  1.00 18.22           N  
ATOM   2106  CA  HIS A 339     -33.168  17.781 -18.108  1.00 18.76           C  
ATOM   2107  C   HIS A 339     -31.687  17.400 -18.016  1.00 19.57           C  
ATOM   2108  O   HIS A 339     -31.362  16.507 -17.247  1.00 19.02           O  
ATOM   2109  CB  HIS A 339     -33.540  18.787 -17.020  1.00 19.08           C  
ATOM   2110  CG  HIS A 339     -32.852  20.105 -17.181  1.00 18.72           C  
ATOM   2111  ND1 HIS A 339     -31.543  20.302 -16.787  1.00 17.21           N  
ATOM   2112  CD2 HIS A 339     -33.269  21.278 -17.716  1.00 18.21           C  
ATOM   2113  CE1 HIS A 339     -31.182  21.545 -17.066  1.00 19.49           C  
ATOM   2114  NE2 HIS A 339     -32.213  22.165 -17.619  1.00 19.82           N  
ATOM   2115  N   PRO A 340     -30.790  18.061 -18.813  1.00 20.35           N  
ATOM   2116  CA  PRO A 340     -29.347  17.744 -18.820  1.00 20.89           C  
ATOM   2117  C   PRO A 340     -28.686  17.708 -17.438  1.00 21.27           C  
ATOM   2118  O   PRO A 340     -27.759  16.929 -17.220  1.00 20.43           O  
ATOM   2119  CB  PRO A 340     -28.735  18.913 -19.633  1.00 21.56           C  
ATOM   2120  CG  PRO A 340     -29.783  19.247 -20.608  1.00 21.95           C  
ATOM   2121  CD  PRO A 340     -31.091  19.126 -19.797  1.00 20.39           C  
ATOM   2122  N   PHE A 341     -29.160  18.539 -16.513  1.00 20.82           N  
ATOM   2123  CA  PHE A 341     -28.622  18.515 -15.142  1.00 21.06           C  
ATOM   2124  C   PHE A 341     -28.707  17.127 -14.486  1.00 21.01           C  
ATOM   2125  O   PHE A 341     -27.866  16.770 -13.668  1.00 20.20           O  
ATOM   2126  CB  PHE A 341     -29.310  19.565 -14.267  1.00 20.87           C  
ATOM   2127  CG  PHE A 341     -28.784  19.607 -12.866  1.00 22.90           C  
ATOM   2128  CD1 PHE A 341     -27.447  19.953 -12.619  1.00 24.77           C  
ATOM   2129  CD2 PHE A 341     -29.620  19.295 -11.790  1.00 24.94           C  
ATOM   2130  CE1 PHE A 341     -26.961  19.993 -11.304  1.00 25.10           C  
ATOM   2131  CE2 PHE A 341     -29.154  19.330 -10.459  1.00 25.02           C  
ATOM   2132  CZ  PHE A 341     -27.832  19.672 -10.212  1.00 24.75           C  
ATOM   2133  N   PHE A 342     -29.726  16.354 -14.851  1.00 21.34           N  
ATOM   2134  CA  PHE A 342     -29.901  15.001 -14.322  1.00 20.90           C  
ATOM   2135  C   PHE A 342     -29.388  13.854 -15.196  1.00 23.08           C  
ATOM   2136  O   PHE A 342     -29.787  12.691 -15.000  1.00 21.64           O  
ATOM   2137  CB  PHE A 342     -31.386  14.739 -14.088  1.00 20.37           C  
ATOM   2138  CG  PHE A 342     -32.049  15.722 -13.168  1.00 18.66           C  
ATOM   2139  CD1 PHE A 342     -31.659  15.834 -11.833  1.00 19.57           C  
ATOM   2140  CD2 PHE A 342     -33.104  16.475 -13.613  1.00 18.15           C  
ATOM   2141  CE1 PHE A 342     -32.316  16.727 -10.963  1.00 19.97           C  
ATOM   2142  CE2 PHE A 342     -33.776  17.374 -12.751  1.00 17.73           C  
ATOM   2143  CZ  PHE A 342     -33.369  17.491 -11.429  1.00 16.57           C  
ATOM   2144  N   GLU A 343     -28.537  14.158 -16.173  1.00 25.78           N  
ATOM   2145  CA  GLU A 343     -28.088  13.134 -17.127  1.00 29.14           C  
ATOM   2146  C   GLU A 343     -27.610  11.821 -16.472  1.00 28.52           C  
ATOM   2147  O   GLU A 343     -28.013  10.737 -16.903  1.00 29.06           O  
ATOM   2148  CB  GLU A 343     -27.015  13.722 -18.051  1.00 29.45           C  
ATOM   2149  CG  GLU A 343     -26.081  12.721 -18.716  1.00 33.27           C  
ATOM   2150  CD  GLU A 343     -25.107  13.418 -19.663  1.00 35.27           C  
ATOM   2151  OE1 GLU A 343     -24.199  14.148 -19.166  1.00 41.56           O  
ATOM   2152  OE2 GLU A 343     -25.263  13.239 -20.902  1.00 43.15           O  
ATOM   2153  N   SER A 344     -26.753  11.909 -15.455  1.00 28.34           N  
ATOM   2154  CA  SER A 344     -26.227  10.688 -14.812  1.00 28.86           C  
ATOM   2155  C   SER A 344     -27.124  10.065 -13.725  1.00 27.98           C  
ATOM   2156  O   SER A 344     -26.707   9.108 -13.059  1.00 28.47           O  
ATOM   2157  CB  SER A 344     -24.848  10.951 -14.206  1.00 29.35           C  
ATOM   2158  OG  SER A 344     -24.949  11.886 -13.156  1.00 30.93           O  
ATOM   2159  N   VAL A 345     -28.334  10.598 -13.539  1.00 26.48           N  
ATOM   2160  CA  VAL A 345     -29.239  10.085 -12.496  1.00 24.99           C  
ATOM   2161  C   VAL A 345     -29.913   8.795 -12.951  1.00 25.15           C  
ATOM   2162  O   VAL A 345     -30.367   8.697 -14.078  1.00 24.90           O  
ATOM   2163  CB  VAL A 345     -30.326  11.123 -12.093  1.00 24.80           C  
ATOM   2164  CG1 VAL A 345     -31.367  10.501 -11.132  1.00 23.57           C  
ATOM   2165  CG2 VAL A 345     -29.679  12.328 -11.454  1.00 23.21           C  
ATOM   2166  N   THR A 346     -29.973   7.812 -12.054  1.00 24.47           N  
ATOM   2167  CA  THR A 346     -30.793   6.639 -12.230  1.00 25.31           C  
ATOM   2168  C   THR A 346     -32.016   6.855 -11.345  1.00 24.40           C  
ATOM   2169  O   THR A 346     -31.922   6.782 -10.114  1.00 24.14           O  
ATOM   2170  CB  THR A 346     -30.014   5.361 -11.828  1.00 25.82           C  
ATOM   2171  OG1 THR A 346     -28.919   5.190 -12.741  1.00 29.87           O  
ATOM   2172  CG2 THR A 346     -30.917   4.117 -11.876  1.00 26.50           C  
ATOM   2173  N   TRP A 347     -33.141   7.144 -11.984  1.00 23.53           N  
ATOM   2174  CA  TRP A 347     -34.363   7.558 -11.307  1.00 23.70           C  
ATOM   2175  C   TRP A 347     -35.096   6.408 -10.612  1.00 25.21           C  
ATOM   2176  O   TRP A 347     -35.921   6.643  -9.727  1.00 24.13           O  
ATOM   2177  CB  TRP A 347     -35.305   8.233 -12.322  1.00 23.07           C  
ATOM   2178  CG  TRP A 347     -34.796   9.552 -12.811  1.00 21.72           C  
ATOM   2179  CD1 TRP A 347     -34.133   9.804 -13.991  1.00 20.27           C  
ATOM   2180  CD2 TRP A 347     -34.904  10.813 -12.130  1.00 20.49           C  
ATOM   2181  NE1 TRP A 347     -33.799  11.154 -14.064  1.00 20.58           N  
ATOM   2182  CE2 TRP A 347     -34.285  11.793 -12.953  1.00 19.96           C  
ATOM   2183  CE3 TRP A 347     -35.472  11.213 -10.913  1.00 17.67           C  
ATOM   2184  CZ2 TRP A 347     -34.191  13.129 -12.571  1.00 21.69           C  
ATOM   2185  CZ3 TRP A 347     -35.413  12.559 -10.556  1.00 20.23           C  
ATOM   2186  CH2 TRP A 347     -34.789  13.499 -11.383  1.00 19.08           C  
ATOM   2187  N   GLU A 348     -34.764   5.173 -11.020  1.00 26.40           N  
ATOM   2188  CA  GLU A 348     -35.530   3.974 -10.674  1.00 27.70           C  
ATOM   2189  C   GLU A 348     -35.504   3.614  -9.189  1.00 26.62           C  
ATOM   2190  O   GLU A 348     -36.500   3.134  -8.648  1.00 25.85           O  
ATOM   2191  CB  GLU A 348     -34.982   2.787 -11.487  1.00 29.77           C  
ATOM   2192  CG  GLU A 348     -35.869   1.558 -11.520  1.00 37.04           C  
ATOM   2193  CD  GLU A 348     -36.906   1.629 -12.640  1.00 47.08           C  
ATOM   2194  OE1 GLU A 348     -37.501   0.561 -13.003  1.00 50.24           O  
ATOM   2195  OE2 GLU A 348     -37.109   2.762 -13.155  1.00 50.13           O  
ATOM   2196  N   ASN A 349     -34.356   3.822  -8.545  1.00 25.08           N  
ATOM   2197  CA  ASN A 349     -34.099   3.246  -7.244  1.00 24.27           C  
ATOM   2198  C   ASN A 349     -33.236   4.186  -6.415  1.00 22.91           C  
ATOM   2199  O   ASN A 349     -32.299   3.751  -5.744  1.00 22.11           O  
ATOM   2200  CB  ASN A 349     -33.359   1.915  -7.399  1.00 24.85           C  
ATOM   2201  CG  ASN A 349     -31.978   2.103  -8.039  1.00 26.59           C  
ATOM   2202  OD1 ASN A 349     -31.725   3.104  -8.737  1.00 24.76           O  
ATOM   2203  ND2 ASN A 349     -31.071   1.177  -7.762  1.00 29.63           N  
ATOM   2204  N   LEU A 350     -33.560   5.469  -6.438  1.00 21.80           N  
ATOM   2205  CA  LEU A 350     -32.786   6.435  -5.677  1.00 21.41           C  
ATOM   2206  C   LEU A 350     -32.661   6.105  -4.202  1.00 20.87           C  
ATOM   2207  O   LEU A 350     -31.591   6.317  -3.618  1.00 20.34           O  
ATOM   2208  CB  LEU A 350     -33.370   7.847  -5.839  1.00 21.15           C  
ATOM   2209  CG  LEU A 350     -33.102   8.505  -7.185  1.00 20.97           C  
ATOM   2210  CD1 LEU A 350     -34.161   9.591  -7.346  1.00 16.78           C  
ATOM   2211  CD2 LEU A 350     -31.669   9.089  -7.218  1.00 23.27           C  
ATOM   2212  N   HIS A 351     -33.732   5.575  -3.594  1.00 21.60           N  
ATOM   2213  CA  HIS A 351     -33.695   5.308  -2.154  1.00 22.89           C  
ATOM   2214  C   HIS A 351     -32.750   4.163  -1.768  1.00 23.99           C  
ATOM   2215  O   HIS A 351     -32.363   4.043  -0.608  1.00 24.34           O  
ATOM   2216  CB  HIS A 351     -35.105   5.208  -1.511  1.00 22.62           C  
ATOM   2217  CG  HIS A 351     -35.652   3.817  -1.381  1.00 22.74           C  
ATOM   2218  ND1 HIS A 351     -36.222   3.135  -2.435  1.00 20.79           N  
ATOM   2219  CD2 HIS A 351     -35.783   3.007  -0.298  1.00 23.60           C  
ATOM   2220  CE1 HIS A 351     -36.649   1.953  -2.018  1.00 20.21           C  
ATOM   2221  NE2 HIS A 351     -36.406   1.855  -0.727  1.00 22.13           N  
ATOM   2222  N   GLN A 352     -32.337   3.371  -2.748  1.00 24.72           N  
ATOM   2223  CA  GLN A 352     -31.402   2.275  -2.485  1.00 26.00           C  
ATOM   2224  C   GLN A 352     -29.971   2.601  -2.878  1.00 26.01           C  
ATOM   2225  O   GLN A 352     -29.055   1.796  -2.646  1.00 26.79           O  
ATOM   2226  CB  GLN A 352     -31.875   1.022  -3.184  1.00 27.10           C  
ATOM   2227  CG  GLN A 352     -32.928   0.297  -2.352  1.00 29.77           C  
ATOM   2228  CD  GLN A 352     -34.010  -0.203  -3.218  1.00 33.85           C  
ATOM   2229  OE1 GLN A 352     -33.962  -0.014  -4.434  1.00 35.83           O  
ATOM   2230  NE2 GLN A 352     -35.022  -0.832  -2.619  1.00 34.69           N  
ATOM   2231  N   GLN A 353     -29.792   3.782  -3.469  1.00 24.18           N  
ATOM   2232  CA  GLN A 353     -28.479   4.302  -3.755  1.00 24.27           C  
ATOM   2233  C   GLN A 353     -27.895   4.885  -2.479  1.00 24.14           C  
ATOM   2234  O   GLN A 353     -28.629   5.329  -1.601  1.00 23.81           O  
ATOM   2235  CB  GLN A 353     -28.540   5.344  -4.863  1.00 23.40           C  
ATOM   2236  CG  GLN A 353     -28.959   4.764  -6.199  1.00 22.61           C  
ATOM   2237  CD  GLN A 353     -29.257   5.825  -7.232  1.00 23.18           C  
ATOM   2238  OE1 GLN A 353     -28.614   6.884  -7.272  1.00 22.97           O  
ATOM   2239  NE2 GLN A 353     -30.254   5.560  -8.063  1.00 21.99           N  
ATOM   2240  N   THR A 354     -26.578   4.826  -2.358  1.00 23.54           N  
ATOM   2241  CA  THR A 354     -25.893   5.465  -1.244  1.00 24.88           C  
ATOM   2242  C   THR A 354     -25.762   6.961  -1.510  1.00 23.36           C  
ATOM   2243  O   THR A 354     -25.186   7.339  -2.523  1.00 23.71           O  
ATOM   2244  CB  THR A 354     -24.474   4.884  -1.088  1.00 25.14           C  
ATOM   2245  OG1 THR A 354     -24.564   3.454  -1.037  1.00 28.13           O  
ATOM   2246  CG2 THR A 354     -23.801   5.428   0.168  1.00 26.33           C  
ATOM   2247  N   PRO A 355     -26.294   7.814  -0.616  1.00 23.31           N  
ATOM   2248  CA  PRO A 355     -26.118   9.247  -0.863  1.00 24.08           C  
ATOM   2249  C   PRO A 355     -24.653   9.714  -0.817  1.00 25.03           C  
ATOM   2250  O   PRO A 355     -23.850   9.167  -0.058  1.00 25.14           O  
ATOM   2251  CB  PRO A 355     -26.972   9.915   0.237  1.00 23.40           C  
ATOM   2252  CG  PRO A 355     -27.988   8.857   0.608  1.00 22.26           C  
ATOM   2253  CD  PRO A 355     -27.162   7.579   0.549  1.00 23.10           C  
ATOM   2254  N   PRO A 356     -24.314  10.712  -1.637  1.00 25.73           N  
ATOM   2255  CA  PRO A 356     -22.957  11.261  -1.612  1.00 27.24           C  
ATOM   2256  C   PRO A 356     -22.749  11.960  -0.285  1.00 28.56           C  
ATOM   2257  O   PRO A 356     -23.700  12.521   0.265  1.00 27.78           O  
ATOM   2258  CB  PRO A 356     -22.971  12.295  -2.754  1.00 26.68           C  
ATOM   2259  CG  PRO A 356     -24.404  12.687  -2.888  1.00 24.94           C  
ATOM   2260  CD  PRO A 356     -25.181  11.422  -2.600  1.00 25.75           C  
ATOM   2261  N   LYS A 357     -21.528  11.913   0.237  1.00 31.06           N  
ATOM   2262  CA  LYS A 357     -21.246  12.545   1.520  1.00 34.30           C  
ATOM   2263  C   LYS A 357     -21.318  14.056   1.365  1.00 35.05           C  
ATOM   2264  O   LYS A 357     -20.825  14.605   0.379  1.00 34.48           O  
ATOM   2265  CB  LYS A 357     -19.875  12.120   2.072  1.00 34.78           C  
ATOM   2266  CG  LYS A 357     -19.645  12.575   3.526  1.00 36.48           C  
ATOM   2267  CD  LYS A 357     -18.141  12.611   3.900  1.00 37.55           C  
ATOM   2268  CE  LYS A 357     -17.903  13.145   5.326  1.00 40.15           C  
ATOM   2269  NZ  LYS A 357     -17.409  12.069   6.256  1.00 44.54           N  
ATOM   2270  N   LEU A 358     -21.970  14.718   2.322  1.00 37.18           N  
ATOM   2271  CA  LEU A 358     -22.082  16.178   2.303  1.00 39.37           C  
ATOM   2272  C   LEU A 358     -20.768  16.795   2.794  1.00 41.68           C  
ATOM   2273  O   LEU A 358     -20.397  16.637   3.965  1.00 42.01           O  
ATOM   2274  CB  LEU A 358     -23.296  16.659   3.103  1.00 38.47           C  
ATOM   2275  CG  LEU A 358     -24.633  16.317   2.442  1.00 37.36           C  
ATOM   2276  CD1 LEU A 358     -25.793  16.550   3.392  1.00 35.44           C  
ATOM   2277  CD2 LEU A 358     -24.829  17.108   1.158  1.00 35.14           C  
ATOM   2278  N   THR A 359     -20.111  17.511   1.873  1.00 43.99           N  
ATOM   2279  CA  THR A 359     -18.660  17.830   1.883  1.00 46.33           C  
ATOM   2280  C   THR A 359     -17.858  17.217   3.031  1.00 47.07           C  
ATOM   2281  O   THR A 359     -17.417  16.064   2.901  1.00 47.58           O  
ATOM   2282  CB  THR A 359     -18.345  19.367   1.704  1.00 46.58           C  
ATOM   2283  OG1 THR A 359     -18.534  20.067   2.941  1.00 47.85           O  
ATOM   2284  CG2 THR A 359     -19.193  19.989   0.599  1.00 46.04           C  
ATOM   2285  OXT THR A 359     -17.644  17.839   4.087  1.00 47.89           O  
TER    2286      THR A 359                                                      
HETATM 2287  O9  CKG A1360     -45.162  17.395  10.832  1.00 25.87           O  
HETATM 2288  C8  CKG A1360     -44.392  18.155  11.386  1.00 22.96           C  
HETATM 2289  N24 CKG A1360     -44.670  19.462  11.533  1.00 25.94           N  
HETATM 2290  C5  CKG A1360     -43.088  17.700  11.945  1.00 20.74           C  
HETATM 2291  C4  CKG A1360     -42.493  16.449  11.798  1.00 21.01           C  
HETATM 2292  C2  CKG A1360     -42.963  15.210  11.059  1.00 18.80           C  
HETATM 2293  N6  CKG A1360     -42.297  18.473  12.702  1.00 24.36           N  
HETATM 2294  N7  CKG A1360     -41.177  17.701  13.031  1.00 23.28           N  
HETATM 2295  C17 CKG A1360     -40.190  18.353  13.898  1.00 22.07           C  
HETATM 2296  C25 CKG A1360     -39.285  19.354  13.181  1.00 25.50           C  
HETATM 2297  C30 CKG A1360     -38.971  18.884  11.764  1.00 25.60           C  
HETATM 2298  C29 CKG A1360     -38.129  19.924  11.047  1.00 28.23           C  
HETATM 2299  N28 CKG A1360     -38.679  21.269  11.159  1.00 27.62           N  
HETATM 2300  C27 CKG A1360     -39.091  21.752  12.472  1.00 28.23           C  
HETATM 2301  C26 CKG A1360     -39.984  20.727  13.148  1.00 25.59           C  
HETATM 2302  C3  CKG A1360     -41.298  16.462  12.514  1.00 18.56           C  
HETATM 2303  C11 CKG A1360     -40.422  15.386  12.538  1.00 15.79           C  
HETATM 2304  N18 CKG A1360     -39.125  15.527  12.881  1.00 14.10           N  
HETATM 2305  C12 CKG A1360     -38.264  14.467  12.825  1.00 14.78           C  
HETATM 2306  N13 CKG A1360     -38.717  13.255  12.426  1.00 15.22           N  
HETATM 2307  C14 CKG A1360     -39.998  13.093  12.061  1.00 12.39           C  
HETATM 2308  C10 CKG A1360     -40.883  14.152  12.107  1.00 14.86           C  
HETATM 2309  C1  CKG A1360     -42.338  13.962  11.707  1.00 16.01           C  
HETATM 2310  N15 CKG A1360     -36.965  14.523  13.186  1.00 16.21           N  
HETATM 2311  C16 CKG A1360     -36.223  15.531  13.728  1.00 20.12           C  
HETATM 2312  C23 CKG A1360     -36.703  16.821  13.944  1.00 22.03           C  
HETATM 2313  C22 CKG A1360     -35.842  17.799  14.493  1.00 24.52           C  
HETATM 2314  C21 CKG A1360     -34.507  17.499  14.811  1.00 20.28           C  
HETATM 2315  C20 CKG A1360     -34.029  16.207  14.586  1.00 23.77           C  
HETATM 2316  C19 CKG A1360     -34.897  15.238  14.054  1.00 19.25           C  
HETATM 2317  C1  GOL A1361     -37.199  -5.530  20.757  1.00 21.68           C  
HETATM 2318  O1  GOL A1361     -36.121  -4.655  20.569  1.00 22.52           O  
HETATM 2319  C2  GOL A1361     -37.368  -5.603  22.274  1.00 24.16           C  
HETATM 2320  O2  GOL A1361     -36.353  -6.433  22.825  1.00 23.86           O  
HETATM 2321  C3  GOL A1361     -38.796  -5.977  22.696  1.00 25.58           C  
HETATM 2322  O3  GOL A1361     -39.214  -7.152  22.070  1.00 30.59           O  
HETATM 2323  C1  GOL A1362     -42.216   9.089  31.499  1.00 40.81           C  
HETATM 2324  O1  GOL A1362     -41.361   9.654  32.464  1.00 43.01           O  
HETATM 2325  C2  GOL A1362     -42.123  10.007  30.296  1.00 38.60           C  
HETATM 2326  O2  GOL A1362     -41.042   9.564  29.508  1.00 36.57           O  
HETATM 2327  C3  GOL A1362     -43.444   9.987  29.555  1.00 36.80           C  
HETATM 2328  O3  GOL A1362     -43.592   8.800  28.817  1.00 32.19           O  
HETATM 2329  C1  GOL A1363     -40.610   4.648  12.629  1.00 34.22           C  
HETATM 2330  O1  GOL A1363     -39.668   5.689  12.660  1.00 31.89           O  
HETATM 2331  C2  GOL A1363     -39.824   3.344  12.693  1.00 36.82           C  
HETATM 2332  O2  GOL A1363     -38.678   3.552  13.477  1.00 39.96           O  
HETATM 2333  C3  GOL A1363     -40.638   2.271  13.372  1.00 37.94           C  
HETATM 2334  O3  GOL A1363     -39.775   1.194  13.670  1.00 40.71           O  
HETATM 2335  C1  GOL A1365     -36.405  -2.718  -0.195  1.00 41.26           C  
HETATM 2336  O1  GOL A1365     -37.752  -2.958   0.126  1.00 42.00           O  
HETATM 2337  C2  GOL A1365     -35.987  -1.724   0.848  1.00 44.51           C  
HETATM 2338  O2  GOL A1365     -34.745  -1.140   0.504  1.00 48.23           O  
HETATM 2339  C3  GOL A1365     -37.078  -0.685   0.768  1.00 44.62           C  
HETATM 2340  O3  GOL A1365     -36.699   0.429   1.523  1.00 48.53           O  
HETATM 2341  C1  GOL A1366     -48.572  24.022  12.286  1.00 52.31           C  
HETATM 2342  O1  GOL A1366     -47.871  25.115  12.834  1.00 54.94           O  
HETATM 2343  C2  GOL A1366     -48.075  22.758  12.961  1.00 52.24           C  
HETATM 2344  O2  GOL A1366     -49.120  21.808  13.025  1.00 52.58           O  
HETATM 2345  C3  GOL A1366     -46.867  22.211  12.194  1.00 51.72           C  
HETATM 2346  O3  GOL A1366     -47.156  20.974  11.568  1.00 49.38           O  
HETATM 2347  C1  GOL A1367     -32.021  35.340 -14.258  1.00 50.77           C  
HETATM 2348  O1  GOL A1367     -30.648  35.593 -14.013  1.00 50.15           O  
HETATM 2349  C2  GOL A1367     -32.871  36.247 -13.379  1.00 50.61           C  
HETATM 2350  O2  GOL A1367     -32.296  37.539 -13.329  1.00 51.90           O  
HETATM 2351  C3  GOL A1367     -34.295  36.325 -13.927  1.00 50.91           C  
HETATM 2352  O3  GOL A1367     -34.857  37.594 -13.646  1.00 49.54           O  
HETATM 2353  S   SO4 A1368     -58.467   8.094  16.369  1.00 59.84           S  
HETATM 2354  O1  SO4 A1368     -57.909   7.531  15.140  1.00 59.99           O  
HETATM 2355  O2  SO4 A1368     -57.578   9.128  16.892  1.00 58.73           O  
HETATM 2356  O3  SO4 A1368     -58.673   7.044  17.369  1.00 59.84           O  
HETATM 2357  O4  SO4 A1368     -59.745   8.720  16.020  1.00 60.48           O  
HETATM 2358  S   SO4 A1369     -39.084   4.815   8.489  1.00 87.79           S  
HETATM 2359  O1  SO4 A1369     -40.453   5.108   8.066  1.00 87.64           O  
HETATM 2360  O2  SO4 A1369     -38.649   5.733   9.538  1.00 87.83           O  
HETATM 2361  O3  SO4 A1369     -38.197   4.958   7.333  1.00 88.23           O  
HETATM 2362  O4  SO4 A1369     -39.026   3.446   9.006  1.00 88.24           O  
HETATM 2363  S   SO4 A1370     -38.404  -1.946  12.559  1.00 62.43           S  
HETATM 2364  O1  SO4 A1370     -37.000  -1.879  12.154  1.00 62.95           O  
HETATM 2365  O2  SO4 A1370     -38.463  -1.824  14.004  1.00 61.86           O  
HETATM 2366  O3  SO4 A1370     -39.012  -3.225  12.171  1.00 61.31           O  
HETATM 2367  O4  SO4 A1370     -39.136  -0.838  11.936  1.00 63.02           O  
HETATM 2368  S   SO4 A1371     -33.767   5.469 -15.107  1.00 61.83           S  
HETATM 2369  O1  SO4 A1371     -32.871   6.575 -14.770  1.00 57.30           O  
HETATM 2370  O2  SO4 A1371     -34.093   4.596 -13.959  1.00 58.38           O  
HETATM 2371  O3  SO4 A1371     -33.067   4.686 -16.134  1.00 61.69           O  
HETATM 2372  O4  SO4 A1371     -35.036   5.992 -15.651  1.00 60.51           O  
HETATM 2373  S   SO4 A1372     -54.344  -6.912  19.458  1.00 95.42           S  
HETATM 2374  O1  SO4 A1372     -53.912  -8.273  19.187  1.00 94.99           O  
HETATM 2375  O2  SO4 A1372     -53.240  -5.998  19.169  1.00 95.66           O  
HETATM 2376  O3  SO4 A1372     -54.737  -6.811  20.865  1.00 94.78           O  
HETATM 2377  O4  SO4 A1372     -55.469  -6.571  18.585  1.00 95.71           O  
HETATM 2378  S   SO4 A1373     -42.023   0.231   7.776  0.50 50.96           S  
HETATM 2379  O1  SO4 A1373     -41.156  -0.059   6.590  1.00 53.85           O  
HETATM 2380  O2  SO4 A1373     -43.360   0.693   7.322  1.00 51.92           O  
HETATM 2381  O3  SO4 A1373     -42.181  -0.984   8.623  1.00 53.07           O  
HETATM 2382  O4  SO4 A1373     -41.387   1.317   8.573  1.00 51.79           O  
HETATM 2383  O   HOH A2001     -54.175   3.389  14.236  1.00 28.17           O  
HETATM 2384  O   HOH A2002     -56.218   4.569  22.639  1.00 28.05           O  
HETATM 2385  O   HOH A2003     -50.545  -1.893  19.184  1.00 44.53           O  
HETATM 2386  O   HOH A2004     -45.897  -0.454  24.106  1.00 19.97           O  
HETATM 2387  O   HOH A2005     -49.954  -1.393  22.163  1.00 29.18           O  
HETATM 2388  O   HOH A2006     -51.012   0.305  27.477  1.00 50.81           O  
HETATM 2389  O   HOH A2007     -44.242   5.382  29.943  1.00 39.17           O  
HETATM 2390  O   HOH A2008     -35.420  11.690  23.786  1.00 21.51           O  
HETATM 2391  O   HOH A2009     -31.828  17.140  20.546  1.00 49.16           O  
HETATM 2392  O   HOH A2010     -33.446  17.114  18.194  1.00 41.17           O  
HETATM 2393  O   HOH A2011     -37.391  18.858  24.679  1.00 20.21           O  
HETATM 2394  O   HOH A2012     -40.036  23.780  15.800  1.00 35.68           O  
HETATM 2395  O   HOH A2013     -53.081  22.035  19.172  1.00 33.89           O  
HETATM 2396  O   HOH A2014     -37.360   8.973  23.226  1.00 35.49           O  
HETATM 2397  O   HOH A2015     -46.720  -2.903  18.961  1.00 29.57           O  
HETATM 2398  O   HOH A2016     -47.432  -0.902  22.132  1.00 30.37           O  
HETATM 2399  O   HOH A2017     -43.038  -6.986  23.535  1.00 27.21           O  
HETATM 2400  O   HOH A2018     -35.159   0.531  24.750  1.00 55.90           O  
HETATM 2401  O   HOH A2019     -42.392  -0.279  12.300  1.00 41.99           O  
HETATM 2402  O   HOH A2020     -44.044  -4.528  12.469  1.00 22.59           O  
HETATM 2403  O   HOH A2021     -44.548  -0.570  16.438  1.00 21.08           O  
HETATM 2404  O   HOH A2022     -38.107   0.487  25.192  1.00 53.61           O  
HETATM 2405  O   HOH A2023     -51.856  21.476  25.164  1.00 44.74           O  
HETATM 2406  O   HOH A2024     -62.485  15.301  22.989  1.00 30.93           O  
HETATM 2407  O   HOH A2025     -64.033  24.454  14.661  1.00 25.13           O  
HETATM 2408  O   HOH A2026     -56.450  25.794  24.138  1.00 44.66           O  
HETATM 2409  O   HOH A2027     -61.010  18.010   5.222  1.00 40.72           O  
HETATM 2410  O   HOH A2028     -58.923  20.330   2.950  1.00 46.55           O  
HETATM 2411  O   HOH A2029     -47.911  16.201   8.408  1.00 31.21           O  
HETATM 2412  O   HOH A2030     -58.962   5.420  13.205  1.00 41.50           O  
HETATM 2413  O   HOH A2031     -59.899  15.299   4.381  1.00 33.73           O  
HETATM 2414  O   HOH A2032     -27.169  11.310  -8.998  1.00 29.96           O  
HETATM 2415  O   HOH A2033     -48.383   6.969   5.666  1.00 18.25           O  
HETATM 2416  O   HOH A2034     -56.915  12.895  -5.075  1.00 52.17           O  
HETATM 2417  O   HOH A2035     -44.984   1.205   3.960  1.00 45.53           O  
HETATM 2418  O   HOH A2036     -46.964  -0.733   1.674  1.00 37.34           O  
HETATM 2419  O   HOH A2037     -44.709   7.098   3.050  1.00 20.50           O  
HETATM 2420  O   HOH A2038     -36.183   8.149   2.558  1.00 31.57           O  
HETATM 2421  O   HOH A2039     -53.193   3.421  17.633  1.00 21.60           O  
HETATM 2422  O   HOH A2040     -57.817   6.295  20.532  1.00 33.12           O  
HETATM 2423  O   HOH A2041     -55.834   6.658  24.024  1.00 34.26           O  
HETATM 2424  O   HOH A2042     -53.852  10.308  28.401  1.00 34.97           O  
HETATM 2425  O   HOH A2043     -57.712  11.116  28.711  1.00 39.34           O  
HETATM 2426  O   HOH A2044     -61.105  18.458  24.351  1.00 41.66           O  
HETATM 2427  O   HOH A2045     -58.460  19.348  24.000  1.00 30.12           O  
HETATM 2428  O   HOH A2046     -52.278  20.270  27.431  1.00 39.62           O  
HETATM 2429  O   HOH A2047     -34.272   7.937  10.643  1.00 21.30           O  
HETATM 2430  O   HOH A2048     -36.723   5.890  12.509  1.00 27.72           O  
HETATM 2431  O   HOH A2049     -32.882  19.996  12.350  1.00 21.62           O  
HETATM 2432  O   HOH A2050     -34.746  25.838  11.000  1.00 33.13           O  
HETATM 2433  O   HOH A2051     -35.187  21.314  13.563  1.00 28.84           O  
HETATM 2434  O   HOH A2052     -38.437  24.874  11.110  1.00 43.76           O  
HETATM 2435  O   HOH A2053     -28.007  14.906  12.847  1.00 38.98           O  
HETATM 2436  O   HOH A2054     -26.289  23.655  10.808  1.00 37.81           O  
HETATM 2437  O   HOH A2055     -22.529  25.150  -4.337  1.00 31.17           O  
HETATM 2438  O   HOH A2056     -21.595  19.003  -0.970  1.00 29.98           O  
HETATM 2439  O   HOH A2057     -19.643  14.794  -3.514  1.00 48.96           O  
HETATM 2440  O   HOH A2058     -19.295  20.601  -7.559  1.00 28.44           O  
HETATM 2441  O   HOH A2059     -23.469  22.102 -14.741  1.00 32.85           O  
HETATM 2442  O   HOH A2060     -19.096  20.740 -10.187  1.00 35.56           O  
HETATM 2443  O   HOH A2061     -19.422  17.485  -7.338  1.00 28.60           O  
HETATM 2444  O   HOH A2062     -25.316  12.549  -7.508  1.00 29.31           O  
HETATM 2445  O   HOH A2063     -25.055  17.328 -12.744  1.00 36.86           O  
HETATM 2446  O   HOH A2064     -22.665  12.504 -10.050  1.00 41.82           O  
HETATM 2447  O   HOH A2065     -20.762  16.217 -11.209  1.00 33.85           O  
HETATM 2448  O   HOH A2066     -41.475   9.083  -8.338  1.00 28.52           O  
HETATM 2449  O   HOH A2067     -38.028   8.741  -9.846  1.00 25.66           O  
HETATM 2450  O   HOH A2068     -46.618  12.357 -11.510  1.00 30.27           O  
HETATM 2451  O   HOH A2069     -45.411  11.053 -13.819  1.00 31.14           O  
HETATM 2452  O   HOH A2070     -48.215   8.711  -7.752  1.00 18.42           O  
HETATM 2453  O   HOH A2071     -48.752   4.366  -3.333  1.00 29.31           O  
HETATM 2454  O   HOH A2072     -53.501  27.798  -2.341  1.00 44.59           O  
HETATM 2455  O   HOH A2073     -48.191  28.003  -1.001  1.00 37.33           O  
HETATM 2456  O   HOH A2074     -42.771  26.824   1.412  1.00 23.78           O  
HETATM 2457  O   HOH A2075     -39.761  28.235   7.865  1.00 35.08           O  
HETATM 2458  O   HOH A2076     -35.605  28.463   8.904  1.00 36.96           O  
HETATM 2459  O   HOH A2077     -26.917   9.142  10.233  1.00 30.21           O  
HETATM 2460  O   HOH A2078     -27.082   5.422   3.317  1.00 42.60           O  
HETATM 2461  O   HOH A2079     -28.873   3.938   1.425  1.00 31.60           O  
HETATM 2462  O   HOH A2080     -40.656   6.889   4.623  1.00 45.69           O  
HETATM 2463  O   HOH A2081     -48.410  21.025   3.529  1.00 42.00           O  
HETATM 2464  O   HOH A2082     -45.242  15.612   8.751  1.00 36.74           O  
HETATM 2465  O   HOH A2083     -59.610  22.059  -0.290  1.00 54.05           O  
HETATM 2466  O   HOH A2084     -57.810  19.669  -0.218  1.00 35.07           O  
HETATM 2467  O   HOH A2085     -52.087  31.331   3.895  1.00 46.27           O  
HETATM 2468  O   HOH A2086     -46.551  33.754   3.970  1.00 38.77           O  
HETATM 2469  O   HOH A2087     -44.273  28.610   0.271  1.00 25.90           O  
HETATM 2470  O   HOH A2088     -43.102  33.334   6.105  1.00 34.22           O  
HETATM 2471  O   HOH A2089     -37.982  31.198   4.853  1.00 35.13           O  
HETATM 2472  O   HOH A2090     -36.574  32.908  -1.768  1.00 19.00           O  
HETATM 2473  O   HOH A2091     -35.026  37.100   3.388  1.00 31.62           O  
HETATM 2474  O   HOH A2092     -39.888  33.102   4.357  1.00 32.72           O  
HETATM 2475  O   HOH A2093     -32.505  34.227   3.639  1.00 46.45           O  
HETATM 2476  O   HOH A2094     -34.912  28.016   4.245  1.00 21.99           O  
HETATM 2477  O   HOH A2095     -44.684  27.702  -3.788  1.00 33.88           O  
HETATM 2478  O   HOH A2096     -40.620  32.426  -3.902  1.00 18.81           O  
HETATM 2479  O   HOH A2097     -50.511  40.188  -3.375  1.00 25.67           O  
HETATM 2480  O   HOH A2098     -48.497  15.059 -12.211  1.00 36.29           O  
HETATM 2481  O   HOH A2099     -52.337  21.507 -10.998  1.00 37.27           O  
HETATM 2482  O   HOH A2100     -53.788  14.626 -10.661  1.00 37.25           O  
HETATM 2483  O   HOH A2101     -44.761  24.277  -2.063  1.00 18.32           O  
HETATM 2484  O   HOH A2102     -29.917  28.713   3.474  1.00 28.71           O  
HETATM 2485  O   HOH A2103     -25.958  28.658   3.555  1.00 33.80           O  
HETATM 2486  O   HOH A2104     -30.973  36.472  -5.608  1.00 30.93           O  
HETATM 2487  O   HOH A2105     -33.355  38.476  -3.888  1.00 38.68           O  
HETATM 2488  O   HOH A2106     -41.989  40.486   7.827  1.00 41.16           O  
HETATM 2489  O   HOH A2107     -42.790  35.717   6.955  1.00 33.06           O  
HETATM 2490  O   HOH A2108     -44.373  42.877   5.554  1.00 26.04           O  
HETATM 2491  O   HOH A2109     -38.772  44.263  -2.895  1.00 27.54           O  
HETATM 2492  O   HOH A2110     -45.685  38.886 -11.989  1.00 41.84           O  
HETATM 2493  O   HOH A2111     -35.826  32.638 -13.803  1.00 30.20           O  
HETATM 2494  O   HOH A2112     -33.306  40.919 -10.945  1.00 37.49           O  
HETATM 2495  O   HOH A2113     -22.040  26.926  -7.367  1.00 35.85           O  
HETATM 2496  O   HOH A2114     -18.648  22.927  -6.022  1.00 38.98           O  
HETATM 2497  O   HOH A2115     -26.790  28.219 -17.772  1.00 32.13           O  
HETATM 2498  O   HOH A2116     -30.706  22.506 -20.686  1.00 48.12           O  
HETATM 2499  O   HOH A2117     -32.628  28.583 -19.294  1.00 42.98           O  
HETATM 2500  O   HOH A2118     -36.619  32.122 -16.359  1.00 29.83           O  
HETATM 2501  O   HOH A2119     -35.413  21.326 -20.385  1.00 31.55           O  
HETATM 2502  O   HOH A2120     -40.996  34.433 -16.327  1.00 24.24           O  
HETATM 2503  O   HOH A2121     -43.204  33.684 -17.653  1.00 29.55           O  
HETATM 2504  O   HOH A2122     -49.341  31.909 -13.747  1.00 33.72           O  
HETATM 2505  O   HOH A2123     -47.637  25.690 -21.578  1.00 46.79           O  
HETATM 2506  O   HOH A2124     -39.751  25.939 -18.458  1.00 24.82           O  
HETATM 2507  O   HOH A2125     -49.049  20.278 -13.247  1.00 46.97           O  
HETATM 2508  O   HOH A2126     -49.800  22.717 -13.117  1.00 49.36           O  
HETATM 2509  O   HOH A2127     -49.854  24.698 -14.357  1.00 37.33           O  
HETATM 2510  O   HOH A2128     -48.195  14.171 -20.928  1.00 43.71           O  
HETATM 2511  O   HOH A2129     -44.226  13.142 -18.515  1.00 24.46           O  
HETATM 2512  O   HOH A2130     -42.448  19.132 -18.260  1.00 16.65           O  
HETATM 2513  O   HOH A2131     -45.867  13.293 -15.455  1.00 22.53           O  
HETATM 2514  O   HOH A2132     -37.350  11.431 -18.322  1.00 23.75           O  
HETATM 2515  O   HOH A2133     -35.864  18.376 -20.646  1.00 24.32           O  
HETATM 2516  O   HOH A2134     -38.469   6.796 -12.996  1.00 39.46           O  
HETATM 2517  O   HOH A2135     -31.612  13.776 -17.363  1.00 24.86           O  
HETATM 2518  O   HOH A2136     -25.673  16.631 -19.121  1.00 46.90           O  
HETATM 2519  O   HOH A2137     -31.570  10.853 -16.054  1.00 32.62           O  
HETATM 2520  O   HOH A2138     -25.659  14.329 -14.993  1.00 44.06           O  
HETATM 2521  O   HOH A2139     -28.562   8.341  -9.556  1.00 29.24           O  
HETATM 2522  O   HOH A2140     -25.011   3.732  -4.968  1.00 37.91           O  
HETATM 2523  O   HOH A2141     -23.820   8.751   2.485  1.00 34.06           O  
HETATM 2524  O   HOH A2142     -25.243  12.567   2.364  1.00 22.84           O  
HETATM 2525  O   HOH A2143     -19.478  10.617  -1.419  1.00 40.60           O  
HETATM 2526  O   HOH A2144     -23.316  13.206   4.400  1.00 39.11           O  
HETATM 2527  O   HOH A2145     -43.033  20.614  14.555  1.00 28.07           O  
HETATM 2528  O   HOH A2146     -46.261   7.992  28.648  1.00 35.66           O  
HETATM 2529  O   HOH A2147     -50.829  20.256  11.807  1.00 45.76           O  
HETATM 2530  O   HOH A2148     -28.375  36.462 -12.813  1.00 29.66           O  
HETATM 2531  O   HOH A2149     -59.863  11.287  14.827  1.00 47.83           O  
HETATM 2532  O   HOH A2150     -41.536   4.240   5.529  1.00 40.72           O  
CONECT 1319 1325                                                                
CONECT 1325 1319 1326                                                           
CONECT 1326 1325 1327 1329                                                      
CONECT 1327 1326 1328                                                           
CONECT 1328 1327 1331                                                           
CONECT 1329 1326 1330 1335                                                      
CONECT 1330 1329                                                                
CONECT 1331 1328 1332 1333 1334                                                 
CONECT 1332 1331                                                                
CONECT 1333 1331                                                                
CONECT 1334 1331                                                                
CONECT 1335 1329                                                                
CONECT 2287 2288                                                                
CONECT 2288 2287 2289 2290                                                      
CONECT 2289 2288                                                                
CONECT 2290 2288 2291 2293                                                      
CONECT 2291 2290 2292 2302                                                      
CONECT 2292 2291 2309                                                           
CONECT 2293 2290 2294                                                           
CONECT 2294 2293 2295 2302                                                      
CONECT 2295 2294 2296                                                           
CONECT 2296 2295 2297 2301                                                      
CONECT 2297 2296 2298                                                           
CONECT 2298 2297 2299                                                           
CONECT 2299 2298 2300                                                           
CONECT 2300 2299 2301                                                           
CONECT 2301 2296 2300                                                           
CONECT 2302 2291 2294 2303                                                      
CONECT 2303 2302 2304 2308                                                      
CONECT 2304 2303 2305                                                           
CONECT 2305 2304 2306 2310                                                      
CONECT 2306 2305 2307                                                           
CONECT 2307 2306 2308                                                           
CONECT 2308 2303 2307 2309                                                      
CONECT 2309 2292 2308                                                           
CONECT 2310 2305 2311                                                           
CONECT 2311 2310 2312 2316                                                      
CONECT 2312 2311 2313                                                           
CONECT 2313 2312 2314                                                           
CONECT 2314 2313 2315                                                           
CONECT 2315 2314 2316                                                           
CONECT 2316 2311 2315                                                           
CONECT 2317 2318 2319                                                           
CONECT 2318 2317                                                                
CONECT 2319 2317 2320 2321                                                      
CONECT 2320 2319                                                                
CONECT 2321 2319 2322                                                           
CONECT 2322 2321                                                                
CONECT 2323 2324 2325                                                           
CONECT 2324 2323                                                                
CONECT 2325 2323 2326 2327                                                      
CONECT 2326 2325                                                                
CONECT 2327 2325 2328                                                           
CONECT 2328 2327                                                                
CONECT 2329 2330 2331                                                           
CONECT 2330 2329                                                                
CONECT 2331 2329 2332 2333                                                      
CONECT 2332 2331                                                                
CONECT 2333 2331 2334                                                           
CONECT 2334 2333                                                                
CONECT 2335 2336 2337                                                           
CONECT 2336 2335                                                                
CONECT 2337 2335 2338 2339                                                      
CONECT 2338 2337                                                                
CONECT 2339 2337 2340                                                           
CONECT 2340 2339                                                                
CONECT 2341 2342 2343                                                           
CONECT 2342 2341                                                                
CONECT 2343 2341 2344 2345                                                      
CONECT 2344 2343                                                                
CONECT 2345 2343 2346                                                           
CONECT 2346 2345                                                                
CONECT 2347 2348 2349                                                           
CONECT 2348 2347                                                                
CONECT 2349 2347 2350 2351                                                      
CONECT 2350 2349                                                                
CONECT 2351 2349 2352                                                           
CONECT 2352 2351                                                                
CONECT 2353 2354 2355 2356 2357                                                 
CONECT 2354 2353                                                                
CONECT 2355 2353                                                                
CONECT 2356 2353                                                                
CONECT 2357 2353                                                                
CONECT 2358 2359 2360 2361 2362                                                 
CONECT 2359 2358                                                                
CONECT 2360 2358                                                                
CONECT 2361 2358                                                                
CONECT 2362 2358                                                                
CONECT 2363 2364 2365 2366 2367                                                 
CONECT 2364 2363                                                                
CONECT 2365 2363                                                                
CONECT 2366 2363                                                                
CONECT 2367 2363                                                                
CONECT 2368 2369 2370 2371 2372                                                 
CONECT 2369 2368                                                                
CONECT 2370 2368                                                                
CONECT 2371 2368                                                                
CONECT 2372 2368                                                                
CONECT 2373 2374 2375 2376 2377                                                 
CONECT 2374 2373                                                                
CONECT 2375 2373                                                                
CONECT 2376 2373                                                                
CONECT 2377 2373                                                                
CONECT 2378 2379 2380 2381 2382                                                 
CONECT 2379 2378                                                                
CONECT 2380 2378                                                                
CONECT 2381 2378                                                                
CONECT 2382 2378                                                                
MASTER      444    0   14   15   10    0   27    6 2531    1  108   24          
END                                                                             
