# Supplementary material for: Reinvent 4: Modern AI–driven generative molecule design
Source: J Cheminform. 2024 Feb 21;16:20. doi: 10.1186/s13321-024-00812-5 (PMC10882833; doi:10.1186/s13321-024-00812-5)
Supplement: Supplementary file 2 — Additional file 2: ZIP archive containing data used in the case study: docking grid, DockStream configuration, SMILES used for transfer learning. [file 13321_2024_812_MOESM2_ESM.zip › case_study_files/dockstream_rl_direct_uncs.json]

{
  "docking": {
    "header": {
      "logging": {
        "logfile": "dockstream_rl_direct.log"
      }
    },
    "ligand_preparation": {
           "embedding_pools": [
        {
          "pool_id": "Ligprep",
          "type": "Ligprep",
          "parameters": {
            "prefix_execution": "module load schrodinger",
            "command_line_parameters": {"-HOST": "localhost"},
            "parallelization": {
              "number_cores": 8
            },
            "use_epik": {
              "target_pH": 7.0,
              "pH_tolerance": 1.0
            },
	    "chirality": {
              "max_number_stereoisomers": 2
            },	
            "force_field": "OPLS3e"
          },
          "input": {
            "standardize_smiles": false,
            "type": "console"
          }
        }
      ]
    },
    "docking_runs": [
      {
        "backend": "Glide",
        "run_id": "Glide",
        "input_pools": ["Ligprep"],
        "parameters": {
		"prefix_execution": "module load schrodinger",
		"parallelization": {
		    "number_cores": 8,
		    "max_compounds_per_subjob": 0
		},
	    "glide_flags": {
		"-HOST": "localhost"
	    },
          "glide_keywords": {
            "AMIDE_MODE": "trans",
            "EXPANDED_SAMPLING": "True",
            "GRIDFILE": ["[ABOSOLUTE_PATH_TO_GRID]/glide_grid_2XCH_nocore.zip"],
            "NENHANCED_SAMPLING": "2",
            "POSE_OUTTYPE": "ligandlib_sd",
            "POSES_PER_LIG": "5",
            "POSTDOCK_NPOSE": "25",
            "POSTDOCKSTRAIN": "True",
            "PRECISION": "SP",
            "REWARD_INTRA_HBONDS": "True"
          }
        },
        "output": {
          "poses": { "poses_path": "poses/rl_direct_poses.sdf",
                     "overwrite": false,
                     "mode": "best_per_ligand" },
          "scores": { "scores_path": "scores/rl_direct_scores.csv",
                      "overwrite": false,
                      "mode": "best_per_ligand" }
        }
      }
    ]
  }
}
