# Supplementary material for: Reinvent 4: Modern AI–driven generative molecule design
Source: J Cheminform. 2024 Feb 21;16:20. doi: 10.1186/s13321-024-00812-5 (PMC10882833; doi:10.1186/s13321-024-00812-5)
Supplement: Supplementary file 2 — Additional file 2: ZIP archive containing data used in the case study: docking grid, DockStream configuration, SMILES used for transfer learning. [file 13321_2024_812_MOESM2_ESM.zip › case_study_files/RL_direct_for_upload.toml]

version = 4
run_type = "staged_learning"
use_cuda = true
output_csv = "rl_direct_.csv"
tb_logdir = "tb_rl_direct"  

[parameters]
use_checkpoint = false  
summary_csv_prefix = "rl_direct"
agent_file = "reinvent.prior"
prior_file = "reinvent.prior"

batch_size = 128          
uniquify_smiles = true   
randomize_smiles = true  

[learning_strategy]

type = "dap"    
sigma = 128      
rate = 0.0005     

[diversity_filter] 

type = "IdenticalMurckoScaffold" 
bucket_size = 50
minscore = 0.4

[[stage]]
chkpt_file = 'rl_direct.chkpt'
termination = "simple"
max_steps = 50

[stage.scoring]
type = "geometric_mean"

[[stage.scoring.component]]
[[stage.scoring.component.DockStream.endpoint]]
name = "Docking into 2XCH grid"
weight = 1
params.configuration_path = "dockstream_rl_direct_uncs.json"
params.docker_script_path = "[PATH_TO_DOCKSTREAM]/docker.py"
params.docker_python_path =  "[PATH_TO_DOCKSTREAM_ENV]/python"
transform.type = "reverse_sigmoid"
transform.high = -7
transform.low = -13.5
transform.k = 0.2

[[stage.scoring.component]]
[stage.scoring.component.QED]
[[stage.scoring.component.QED.endpoint]]
name = "QED"
weight = 1
