# Supplementary material for: Reinvent 4: Modern AI–driven generative molecule design
Source: J Cheminform. 2024 Feb 21;16:20. doi: 10.1186/s13321-024-00812-5 (PMC10882833; doi:10.1186/s13321-024-00812-5)
Supplement: Supplementary file 2 — Additional file 2: ZIP archive containing data used in the case study: docking grid, DockStream configuration, SMILES used for transfer learning. [file 13321_2024_812_MOESM2_ESM.zip › case_study_files/TL_input_for_upload.toml]

# Transfer learning on a set of related active compounds

run_type = "transfer_learning"
use_cuda = false
tb_logdir = "tb_TL"  

[parameters]

num_epochs = 10
save_every_n_epochs = 5 
batch_size = 50
num_refs = 50  
sample_batch_size = 50  

input_model_file = "reinvent.prior"
smiles_file = "AID_1798002_actives.smi"
output_model_file = "AID_1798002_actives.model"
validation_smiles_file = "AID_1798002_actives.smi"  
